# Supplementary material for: Phylogenomic synteny reveals paleohexaploid-derived genomic blocks across Asteraceae
Source: Proc Natl Acad Sci U S A. 2026 Feb 10;123(7):e2426851123. doi: 10.1073/pnas.2426851123 (PMC12912976; doi:10.1073/pnas.2426851123)
Supplement: Supplementary file 2 — Dataset S01 (XLSX) [file pnas.2426851123.sd01.xlsx]

## Sheet: Table S2
Table S2. Gene fractionation across Asteraceae genomic blocks (AGBs). Fractionation rates were calculated based on syntenic gene pairs within 100-gene windows, using the Scaevola taccada genome as the reference.
AGB1					AGB2					AGB3					AGB4					AGB5					AGB6					AGB7					AGB8					AGB9					AGB10
window	a	b	c		window	a	b	c		window	a	b	c		window	a	b	c		window	a	b	c		window	a	b	c		window	a	b	c		window	a	b	c		window	a	b	c		window	a	b	c
1	64	40	18		1	30	57	6		1	48	7	37		1	65	32	30		1	45	20	48		1	36	41	28		1	9	35	52		1	12	38	25		1	37	33	24		1	46	12	36
2	63	41	18		2	30	56	7		2	48	7	37		2	64	33	30		2	45	20	49		2	36	42	28		2	9	35	52		2	12	38	26		2	38	33	24		2	46	12	37
3	63	40	19		3	30	55	8		3	48	8	37		3	63	33	31		3	44	21	49		3	37	42	28		3	9	36	52		3	12	38	27		3	39	34	24		3	47	12	37
4	64	39	20		4	30	55	8		4	48	8	37		4	63	34	31		4	43	21	50		4	37	43	28		4	9	36	52		4	12	38	28		4	39	35	25		4	47	12	38
5	63	39	21		5	30	56	9		5	48	9	36		5	62	35	32		5	44	21	49		5	37	43	29		5	10	37	51		5	12	39	28		5	39	35	25		5	48	12	38
6	63	40	22		6	30	57	9		6	49	10	35		6	61	36	32		6	44	21	49		6	38	43	29		6	10	38	50		6	12	39	28		6	39	35	25		6	48	13	38
7	64	39	22		7	31	56	9		7	50	10	34		7	62	36	31		7	43	21	49		7	38	44	29		7	10	39	49		7	12	40	29		7	38	36	25		7	49	13	38
8	63	40	23		8	31	56	9		8	50	10	33		8	62	36	31		8	43	21	49		8	39	45	29		8	11	40	48		8	11	41	29		8	37	37	25		8	49	13	38
9	63	41	23		9	31	55	10		9	49	11	33		9	62	35	32		9	43	21	48		9	39	45	30		9	11	41	47		9	11	41	30		9	38	38	25		9	49	13	37
10	63	40	23		10	32	54	10		10	49	11	32		10	62	34	33		10	43	21	48		10	39	46	31		10	12	42	46		10	10	42	30		10	39	39	25		10	50	13	37
11	63	40	24		11	32	53	10		11	49	12	31		11	61	35	33		11	43	21	48		11	38	47	32		11	13	42	46		11	10	41	30		11	39	40	26		11	50	13	38
12	62	40	25		12	32	52	10		12	49	12	31		12	62	36	34		12	44	21	47		12	38	47	32		12	14	43	45		12	10	40	30		12	39	41	26		12	50	13	38
13	62	40	26		13	32	52	10		13	49	13	31		13	62	36	33		13	44	21	48		13	38	48	32		13	14	42	46		13	9	40	30		13	40	41	27		13	50	13	38
14	62	39	27		14	32	51	10		14	48	14	30		14	62	36	34		14	44	22	47		14	39	49	32		14	14	42	45		14	9	40	31		14	40	41	28		14	49	13	39
15	62	40	28		15	33	51	10		15	47	15	30		15	63	35	34		15	45	23	47		15	40	50	32		15	15	42	44		15	9	40	31		15	41	41	29		15	50	13	39
16	61	40	29		16	34	50	10		16	46	15	31		16	63	35	33		16	46	23	46		16	40	49	32		16	16	41	45		16	9	39	31		16	42	41	30		16	50	14	39
17	61	39	29		17	35	50	11		17	46	15	31		17	64	35	33		17	47	23	46		17	40	49	32		17	17	40	45		17	8	39	31		17	43	41	30		17	49	14	40
18	60	40	29		18	35	51	11		18	47	15	30		18	64	35	33		18	47	23	46		18	41	49	32		18	17	40	45		18	7	40	32		18	44	41	30		18	50	14	39
19	59	41	29		19	35	50	12		19	47	15	30		19	64	35	32		19	46	24	47		19	42	50	32		19	18	40	44		19	7	41	32		19	45	41	31		19	50	15	39
20	60	40	30		20	35	50	13		20	47	16	30		20	63	35	31		20	47	24	46		20	43	50	33		20	18	39	44		20	6	41	32		20	46	41	32		20	49	16	39
21	60	39	30		21	36	50	13		21	47	17	29		21	63	34	32		21	47	24	46		21	43	51	33		21	19	39	43		21	6	41	33		21	46	42	32		21	49	17	38
22	59	40	31		22	36	50	13		22	48	17	28		22	62	34	33		22	46	23	46		22	43	51	33		22	19	38	44		22	5	41	33		22	46	42	32		22	49	17	38
23	60	40	32		23	37	49	14		23	48	17	27		23	61	34	33		23	46	23	46		23	44	51	33		23	19	39	43		23	5	41	33		23	45	42	32		23	49	17	37
24	61	39	32		24	38	48	14		24	48	17	26		24	61	33	33		24	47	23	45		24	45	51	34		24	19	40	42		24	5	40	33		24	45	42	32		24	48	18	37
25	61	39	32		25	39	49	14		25	48	17	25		25	61	32	33		25	46	23	45		25	46	50	34		25	20	39	42		25	5	39	33		25	46	42	33		25	49	18	37
26	62	39	32		26	39	49	15		26	48	18	24		26	61	32	34		26	46	22	44		26	46	51	34		26	21	39	42		26	5	38	33		26	47	42	33		26	49	18	37
27	62	39	32		27	40	50	16		27	48	18	23		27	62	31	35		27	45	22	44		27	46	51	35		27	22	40	42		27	4	38	33		27	47	42	34		27	48	19	37
28	61	40	32		28	40	50	16		28	47	19	23		28	61	32	35		28	44	22	45		28	46	51	36		28	23	40	43		28	5	37	33		28	48	42	34		28	48	19	37
29	61	40	32		29	41	49	16		29	47	20	23		29	61	33	35		29	45	23	44		29	46	52	36		29	24	40	44		29	6	37	33		29	49	43	34		29	48	20	37
30	61	40	32		30	41	48	17		30	47	20	23		30	61	32	36		30	44	23	44		30	46	52	36		30	23	40	45		30	6	36	33		30	49	44	34		30	49	21	36
31	62	39	33		31	42	47	17		31	47	20	23		31	60	32	37		31	43	24	44		31	47	52	35		31	24	41	44		31	7	35	34		31	49	45	34		31	49	21	35
32	62	40	33		32	41	46	18		32	47	21	23		32	60	31	38		32	43	24	44		32	48	52	34		32	25	41	44		32	7	34	35		32	49	45	34		32	49	21	34
33	61	41	33		33	42	45	18		33	47	22	23		33	60	30	38		33	44	23	44		33	48	51	34		33	26	41	43		33	8	33	35		33	49	44	35		33	49	22	33
34	60	42	33		34	43	45	19		34	46	23	23		34	60	30	38		34	43	23	45		34	48	51	35		34	27	41	43		34	9	32	35		34	48	45	36		34	49	23	33
35	59	42	34		35	43	45	19		35	45	23	24		35	61	29	38		35	44	23	45		35	49	52	35		35	28	40	42		35	9	32	36		35	48	45	36		35	48	23	33
36	59	42	34		36	42	46	20		36	46	23	24		36	62	28	38		36	45	24	45		36	50	53	34		36	28	40	42		36	9	31	37		36	47	45	36		36	47	23	33
37	60	42	34		37	42	45	21		37	45	24	24		37	62	28	38		37	45	24	46		37	49	53	34		37	29	40	43		37	10	30	38		37	47	44	36		37	47	24	32
38	60	42	34		38	42	45	22		38	45	24	24		38	62	28	38		38	45	24	46		38	49	53	34		38	30	39	44		38	11	31	38		38	48	43	36		38	47	25	32
39	60	42	34		39	42	46	22		39	46	24	24		39	61	28	38		39	46	24	46		39	50	52	34		39	30	40	43		39	10	31	39		39	49	43	36		39	47	26	32
40	59	42	35		40	43	47	21		40	47	25	24		40	62	29	39		40	46	24	45		40	50	51	35		40	30	41	44		40	10	31	39		40	50	43	35		40	46	27	32
41	59	42	35		41	44	46	21		41	46	25	24		41	61	30	39		41	47	23	45		41	49	51	35		41	31	41	43		41	10	32	39		41	50	42	36		41	46	28	32
42	59	43	35		42	45	46	20		42	45	25	25		42	61	30	39		42	46	23	45		42	50	50	35		42	32	41	42		42	10	32	39		42	51	42	35		42	46	28	32
43	58	44	35		43	45	45	21		43	45	26	25		43	62	29	39		43	46	24	45		43	51	50	35		43	33	41	41		43	9	32	40		43	51	41	35		43	46	28	32
44	57	44	35		44	46	44	22		44	44	26	26		44	63	28	39		44	47	24	45		44	52	50	35		44	34	41	41		44	9	32	40		44	51	41	36		44	46	28	31
45	56	44	36		45	47	44	21		45	45	26	27		45	64	29	38		45	48	24	45		45	52	50	36		45	35	41	41		45	9	32	40		45	51	41	36		45	46	29	30
46	55	44	37		46	48	43	21		46	45	27	26		46	65	29	38		46	49	24	44		46	53	50	36		46	35	40	42		46	9	32	40		46	51	40	37		46	46	29	30
47	54	43	38		47	48	43	21		47	44	27	27		47	65	30	37		47	50	24	43		47	52	50	37		47	35	40	42		47	9	32	41		47	51	39	37		47	45	30	30
48	53	43	39		48	48	44	22		48	44	28	27		48	64	31	38		48	50	24	43		48	51	51	38		48	36	39	43		48	10	33	41		48	50	38	38		48	46	30	29
49	52	43	40		49	47	44	22		49	43	28	28		49	64	30	38		49	49	24	42		49	51	51	38		49	36	38	44		49	11	34	40		49	51	39	38		49	46	31	29
50	52	43	40		50	47	44	22		50	42	29	29		50	63	30	39		50	49	24	43		50	51	51	37		50	37	38	43		50	12	35	40		50	51	39	39		50	47	32	28
51	52	42	41		51	47	44	23		51	42	30	29		51	62	31	39		51	48	25	43		51	51	51	37		51	38	38	42		51	12	35	40		51	50	40	39		51	47	33	27
52	52	42	42		52	47	43	23		52	42	30	29		52	61	30	40		52	47	26	42		52	51	50	38		52	38	39	41		52	13	35	39		52	50	40	39		52	48	34	26
53	52	42	43		53	47	43	23		53	41	31	30		53	61	29	40		53	46	27	43		53	52	50	37		53	38	39	41		53	13	36	38		53	49	40	40		53	49	34	25
54	51	42	44		54	47	42	24		54	41	32	30		54	62	29	40		54	45	27	44		54	53	50	36		54	39	40	40		54	13	37	37		54	49	39	39		54	48	35	25
55	52	41	44		55	48	42	24		55	41	32	30		55	62	30	39		55	45	28	44		55	53	50	36		55	39	41	41		55	13	37	37		55	50	38	40		55	48	36	24
56	52	41	45		56	48	43	24		56	41	33	30		56	61	31	40		56	46	28	45		56	54	49	36		56	39	41	41		56	14	37	37		56	50	37	41		56	47	37	23
57	52	41	45		57	48	43	25		57	41	34	30		57	61	31	40		57	46	27	44		57	55	48	37		57	39	41	41		57	15	37	36		57	49	37	41		57	47	37	22
58	52	40	45		58	47	44	26		58	40	34	30		58	60	31	40		58	47	27	44		58	55	49	36		58	40	40	40		58	15	37	35		58	50	37	41		58	46	38	22
59	53	40	45		59	46	44	27		59	40	35	30		59	60	31	40		59	48	27	43		59	54	49	36		59	40	39	40		59	15	37	35		59	50	38	41		59	46	38	21
60	54	40	45		60	46	43	28		60	39	35	30		60	60	30	40		60	48	27	42		60	53	48	37		60	40	38	40		60	15	37	35		60	50	38	41		60	46	39	20
61	55	39	45		61	46	43	28		61	39	35	30		61	59	30	39		61	48	27	42		61	52	49	36		61	40	38	40		61	16	37	34		61	51	38	40		61	46	40	20
62	55	39	44		62	47	42	28		62	39	35	29		62	59	30	39		62	48	26	41		62	52	49	36		62	40	37	41		62	17	37	35		62	51	38	40		62	45	40	20
63	55	39	44		63	46	41	29		63	39	35	28		63	58	30	39		63	47	27	40		63	52	48	36		63	41	37	40		63	18	36	35		63	51	37	41		63	46	41	19
64	55	39	44		64	46	41	29		64	40	35	27		64	57	29	40		64	47	28	40		64	52	49	36		64	42	37	39		64	19	35	34		64	50	36	42		64	45	41	18
65	54	40	45		65	46	41	29		65	40	35	27		65	57	30	39		65	47	28	40		65	53	48	36		65	42	37	39		65	19	35	34		65	50	36	42		65	45	41	18
66	55	39	45		66	46	40	30		66	39	36	26		66	56	31	38		66	48	28	40		66	53	49	35		66	42	38	39		66	19	35	34		66	50	36	42		66	45	41	18
67	54	40	45		67	47	39	30		67	38	36	26		67	56	31	37		67	49	28	41		67	53	49	35		67	43	39	39		67	20	35	35		67	50	36	41		67	45	42	18
68	54	40	46		68	47	40	30		68	39	36	25		68	56	31	38		68	49	28	41		68	53	49	36		68	43	39	39		68	21	34	36		68	51	37	41		68	46	42	17
69	54	40	47		69	46	41	30		69	39	36	25		69	56	32	37		69	49	29	40		69	54	48	37		69	43	39	40		69	22	34	36		69	51	37	41		69	46	43	16
70	55	40	47		70	45	41	31		70	38	36	26		70	55	32	37		70	48	30	39		70	55	48	36		70	43	39	40		70	23	34	35		70	52	36	41		70	45	44	15
71	56	40	46		71	45	41	31		71	37	36	26		71	56	32	36		71	48	30	40		71	55	48	36		71	43	39	41		71	23	34	35		71	53	36	40		71	45	45	15
72	56	39	45		72	44	41	32		72	38	36	25		72	56	32	37		72	49	30	40		72	54	49	35		72	43	38	40		72	24	34	35		72	54	36	40		72	46	45	14
73	55	39	45		73	43	40	33		73	38	37	25		73	56	33	37		73	49	29	41		73	53	48	34		73	43	37	41		73	24	33	35		73	54	36	39		73	47	44	14
74	55	39	45		74	43	40	34		74	39	38	25		74	57	33	37		74	49	28	42		74	52	48	34		74	44	37	41		74	24	33	35		74	54	37	39		74	46	45	14
75	55	40	45		75	42	40	34		75	39	38	25		75	56	33	37		75	48	29	41		75	51	48	35		75	44	38	41		75	24	32	35		75	53	37	39		75	46	45	14
76	55	40	44		76	42	40	34		76	40	38	25		76	56	33	37		76	48	29	41		76	52	47	34		76	44	38	41		76	25	31	35		76	53	37	39		76	45	46	14
77	54	40	43		77	42	39	34		77	39	39	25		77	56	32	38		77	47	29	42		77	53	48	33		77	45	38	41		77	25	31	35		77	53	37	39		77	46	46	13
78	54	40	43		78	42	40	35		78	39	39	25		78	57	32	38		78	46	29	43		78	53	47	34		78	45	37	41		78	25	31	35		78	53	37	39		78	47	47	13
79	53	40	43		79	42	41	35		79	40	39	25		79	56	32	39		79	46	30	42		79	53	47	33		79	45	38	40		79	26	31	35		79	53	38	40		79	47	47	13
80	53	40	44		80	43	41	35		80	40	39	26		80	56	32	39		80	47	30	43		80	54	46	33		80	45	39	40		80	26	32	34		80	54	38	39		80	47	47	12
81	52	40	44		81	42	41	36		81	40	39	27		81	55	33	38		81	47	30	42		81	54	47	33		81	46	38	40		81	26	33	33		81	55	37	39		81	47	46	12
82	51	39	45		82	42	41	37		82	40	39	27		82	54	33	38		82	46	29	42		82	53	47	34		82	47	38	39		82	26	33	33		82	56	37	38		82	48	45	12
83	51	38	46		83	42	41	37		83	39	40	28		83	54	33	39		83	47	29	42		83	53	46	34		83	48	38	38		83	27	33	33		83	56	36	37		83	48	45	12
84	52	37	46		84	42	41	37		84	38	41	28		84	54	33	39		84	47	29	42		84	53	46	34		84	49	38	38		84	27	32	34		84	56	35	36		84	47	45	11
85	53	37	46		85	42	41	38		85	38	41	27		85	54	33	39		85	46	29	42		85	52	46	35		85	49	39	38		85	28	32	33		85	56	36	35		85	46	45	11
86	53	38	45		86	42	41	38		86	39	41	26		86	53	34	39		86	47	30	42		86	51	45	36		86	49	38	38		86	28	32	33		86	56	36	35		86	46	45	10
87	53	37	44		87	42	42	38		87	39	41	26		87	52	33	39		87	48	29	43		87	51	45	37		87	49	37	37		87	28	32	33		87	56	36	34		87	46	45	10
88	53	36	45		88	42	42	38		88	38	41	26		88	52	33	38		88	48	30	43		88	51	45	37		88	50	37	37		88	29	32	34		88	56	36	34		88	46	44	10
89	53	36	45		89	42	41	39		89	37	42	26		89	51	34	37		89	48	29	44		89	50	45	38		89	50	36	38		89	29	32	34		89	56	35	34		89	47	45	9
90	53	37	44		90	43	40	40		90	36	43	26		90	51	33	37		90	47	30	44		90	49	45	39		90	49	35	38		90	29	32	34		90	57	35	34		90	48	45	9
91	53	37	44		91	42	39	40		91	37	43	26		91	52	34	37		91	47	29	43		91	48	44	40		91	49	36	38		91	29	33	34		91	57	36	34		91	48	46	9
92	53	38	44		92	43	38	40		92	37	43	25		92	52	33	37		92	48	28	43		92	47	45	40		92	49	36	37		92	29	32	35		92	56	36	35		92	48	45	9
93	52	39	44		93	43	38	41		93	37	43	25		93	53	32	38		93	49	27	43		93	48	45	40		93	50	36	36		93	30	32	35		93	55	37	36		93	47	45	9
94	53	38	45		94	44	38	41		94	37	43	25		94	52	33	38		94	48	28	44		94	49	44	41		94	51	36	36		94	30	31	36		94	54	36	36		94	48	45	9
95	53	39	44		95	45	38	40		95	38	42	25		95	51	33	39		95	48	28	44		95	50	44	42		95	51	35	37		95	31	30	36		95	54	37	36		95	48	46	8
96	52	39	43		96	44	39	40		96	37	42	25		96	50	33	40		96	47	28	43		96	49	45	42		96	51	35	38		96	32	31	36		96	55	37	35		96	49	46	8
97	51	38	44		97	44	39	40		97	36	43	26		97	50	32	41		97	47	27	43		97	49	45	43		97	51	34	38		97	32	31	35		97	56	37	35		97	50	45	8
98	52	38	44		98	44	40	40		98	35	44	26		98	50	32	41		98	46	26	43		98	49	46	43		98	51	33	39		98	33	31	35		98	56	36	35		98	50	46	8
99	53	38	43		99	44	41	40		99	35	45	25		99	50	32	41		99	46	27	43		99	48	46	44		99	51	32	40		99	34	31	35		99	57	36	34		99	50	46	7
100	52	38	43		100	44	41	40		100	35	45	25		100	50	32	41		100	47	27	42		100	47	46	45		100	51	32	40		100	35	31	35		100	58	37	33		100	50	47	6
101	51	38	43		101	43	40	41		101	35	45	25		101	49	33	40		101	48	27	41		101	47	47	44		101	50	32	40		101	36	31	34		101	59	38	33		101	50	46	6
102	51	37	44		102	43	41	41		102	35	45	25		102	50	32	40		102	49	27	40		102	47	47	44		102	51	32	39		102	37	31	33		102	58	39	33		102	50	47	5
103	51	38	44		103	44	42	40		103	35	45	25		103	51	32	39		103	49	27	40		103	47	47	44		103	52	31	39		103	37	32	32		103	58	38	33		103	49	47	6
104	51	38	43		104	45	42	40		104	35	45	25		104	50	32	39		104	50	27	39		104	48	46	44		104	53	30	39		104	38	32	31		104	58	37	32		104	49	47	6
105	51	39	42		105	45	42	40		105	36	44	25		105	51	31	38		105	49	27	40		105	48	47	43		105	52	29	40		105	38	31	31		105	57	37	33		105	48	47	7
106	51	39	42		106	46	42	40		106	35	44	25		106	52	31	38		106	49	28	39		106	47	47	44		106	53	28	40		106	39	32	31		106	56	37	33		106	49	46	7
107	50	39	43		107	46	42	40		107	35	44	25		107	52	32	38		107	50	28	39		107	48	46	44		107	54	27	40		107	40	31	30		107	56	36	33		107	49	46	8
108	50	38	42		108	47	41	41		108	35	45	25		108	51	33	39		108	50	29	39		108	47	45	44		108	53	26	41		108	41	30	31		108	57	35	33		108	50	46	8
109	51	38	42		109	47	41	41		109	36	44	25		109	51	34	38		109	50	29	40		109	48	45	43		109	54	26	41		109	42	31	31		109	57	34	34		109	50	46	8
110	50	39	43		110	47	41	41		110	37	44	25		110	52	34	37		110	51	29	40		110	48	45	42		110	54	25	41		110	42	31	32		110	56	34	34		110	50	47	8
111	50	38	42		111	47	42	41		111	37	43	25		111	53	33	37		111	52	30	39		111	49	44	41		111	53	26	41		111	42	32	33		111	56	33	33		111	50	47	8
112	50	39	42		112	48	42	41		112	37	43	25		112	52	32	37		112	51	31	39		112	50	45	40		112	53	25	42		112	42	32	34		112	56	33	33		112	50	47	8
113	49	40	41		113	49	42	41		113	36	42	26		113	51	33	37		113	52	31	38		113	50	45	40		113	54	26	41		113	42	32	35		113	55	33	33		113	49	47	8
114	50	41	40		114	49	42	41		114	36	42	26		114	50	33	37		114	53	31	38		114	49	45	41		114	55	26	42		114	43	31	34		114	55	34	32		114	49	47	8
115	50	41	40		115	48	42	42		115	36	41	27		115	49	34	37		115	52	30	39		115	49	44	42		115	55	27	43		115	43	31	34		115	55	34	31		115	48	47	8
116	50	42	39		116	47	43	42		116	36	42	26		116	48	34	38		116	51	31	39		116	49	45	43		116	55	27	42		116	44	31	34		116	55	34	30		116	48	46	9
117	49	42	40		117	47	44	41		117	37	43	25		117	47	34	38		117	51	31	38		117	49	44	43		117	54	28	42		117	45	30	34		117	55	35	31		117	49	46	8
118	49	42	40		118	47	43	42		118	36	44	26		118	48	34	37		118	51	31	38		118	48	43	44		118	55	28	42		118	45	30	33		118	54	35	32		118	48	46	8
119	49	41	40		119	48	43	42		119	36	45	27		119	48	34	37		119	52	30	37		119	48	42	44		119	54	29	43		119	45	29	33		119	54	35	31		119	49	45	8
120	48	41	40		120	49	42	41		120	37	44	28		120	48	34	37		120	52	31	38		120	47	42	44		120	55	29	43		120	46	30	33		120	53	35	31		120	50	45	8
121	47	41	40		121	49	41	42		121	37	44	28		121	48	34	37		121	51	31	38		121	47	41	44		121	55	29	43		121	47	30	32		121	53	35	32		121	51	44	9
122	48	40	39		122	49	41	42		122	37	44	28		122	49	35	36		122	52	31	38		122	47	41	44		122	56	30	42		122	48	31	32		122	52	36	32		122	51	44	9
123	47	39	38		123	48	42	41		123	38	45	28		123	50	34	36		123	52	32	39		123	46	41	44		123	56	29	43		123	48	31	32		123	52	36	33		123	51	44	9
124	46	39	39		124	48	42	41		124	38	46	28		124	49	35	37		124	52	33	40		124	46	41	43		124	57	29	44		124	49	31	32		124	51	37	33		124	51	43	10
125	45	40	39		125	48	41	41		125	39	46	28		125	48	35	38		125	52	34	40		125	45	41	43		125	56	30	44		125	50	32	32		125	50	37	32		125	51	43	10
126	44	41	39		126	48	41	40		126	40	45	28		126	48	35	37		126	51	35	40		126	44	40	43		126	55	30	45		126	50	32	32		126	49	37	33		126	50	44	10
127	43	41	39		127	47	41	39		127	41	45	28		127	48	35	36		127	51	35	40		127	43	41	43		127	54	30	45		127	51	32	32		127	48	37	33		127	50	43	11
128	44	40	39		128	46	42	39		128	41	44	28		128	49	34	37		128	52	36	39		128	43	41	42		128	54	30	45		128	51	33	32		128	47	38	34		128	50	43	11
129	43	40	40		129	46	42	39		129	41	43	28		129	48	33	38		129	52	36	40		129	42	41	43		129	53	31	44		129	50	33	33		129	47	37	34		129	50	42	12
130	42	41	40		130	47	43	38		130	40	44	28		130	48	34	37		130	52	37	40		130	43	42	42		130	54	31	43		130	51	33	34		130	47	37	35		130	49	41	13
131	41	41	39		131	47	44	38		131	40	45	28		131	49	34	37		131	53	36	40		131	42	42	43		131	54	31	44		131	51	33	33		131	46	36	36		131	48	42	13
132	41	40	39		132	47	44	38		132	41	45	28		132	49	34	37		132	53	37	40		132	41	43	44		132	54	32	43		132	51	33	33		132	46	35	36		132	47	43	13
133	42	39	39		133	46	44	38		133	42	44	28		133	48	35	38		133	52	38	40		133	41	43	44		133	54	32	43		133	51	33	33		133	47	35	35		133	47	43	13
134	43	38	39		134	45	43	37		134	43	43	28		134	48	35	38		134	52	39	39		134	41	43	43		134	53	33	42		134	50	34	33		134	47	34	35		134	46	42	14
135	44	38	38		135	45	42	37		135	43	44	27		135	47	36	38		135	51	39	39		135	40	42	43		135	52	34	42		135	50	35	32		135	46	33	35		135	46	43	14
136	45	38	38		136	45	42	36		136	43	44	27		136	47	36	38		136	51	38	39		136	40	41	43		136	52	34	42		136	50	35	32		136	47	33	35		136	46	44	14
137	44	38	38		137	45	42	35		137	44	44	27		137	46	37	39		137	51	39	39		137	41	41	42		137	51	34	42		137	49	36	31		137	47	33	35		137	46	43	14
138	43	38	39		138	46	41	34		138	43	44	28		138	46	38	39		138	52	39	38		138	40	41	42		138	50	34	42		138	49	35	32		138	47	33	35		138	47	42	15
139	43	39	39		139	45	40	35		139	43	45	29		139	47	38	38		139	51	40	38		139	40	42	43		139	51	33	42		139	50	35	31		139	46	34	34		139	47	42	15
140	43	39	39		140	45	39	35		140	42	44	29		140	47	37	37		140	51	41	38		140	41	43	42		140	52	32	41		140	50	35	31		140	46	33	34		140	47	42	15
141	42	39	40		141	44	40	35		141	43	45	29		141	48	36	38		141	50	42	38		141	41	43	42		141	52	32	41		141	50	35	31		141	47	33	33		141	47	41	15
142	42	38	41		142	44	40	35		142	43	45	29		142	48	37	38		142	50	42	39		142	40	43	43		142	52	33	41		142	50	35	32		142	47	33	34		142	47	42	15
143	42	38	41		143	45	41	35		143	44	45	30		143	48	37	37		143	50	41	40		143	39	44	43		143	51	33	41		143	50	36	31		143	46	33	35		143	46	43	15
144	43	37	42		144	45	42	35		144	44	46	29		144	47	38	37		144	49	41	41		144	38	44	43		144	50	33	42		144	50	35	32		144	46	33	35		144	46	44	15
145	44	37	41		145	44	43	36		145	43	46	28		145	47	38	37		145	49	42	40		145	38	45	42		145	49	34	42		145	50	35	32		145	47	33	35		145	46	43	16
146	44	37	41		146	44	43	37		146	43	45	28		146	47	39	36		146	49	42	41		146	38	44	42		146	50	34	41		146	50	34	33		146	48	33	34		146	45	43	17
147	45	38	40		147	44	42	38		147	43	46	27		147	47	39	36		147	49	42	41		147	38	45	41		147	50	33	42		147	50	34	33		147	48	34	33		147	45	42	18
148	45	39	39		148	44	41	37		148	43	45	28		148	48	38	35		148	49	42	41		148	39	45	41		148	50	33	42		148	49	34	33		148	49	34	32		148	44	43	18
149	45	40	38		149	44	40	38		149	43	45	27		149	49	39	36		149	50	43	42		149	40	44	42		149	50	33	42		149	48	34	33		149	48	33	33		149	45	42	18
150	45	40	38		150	44	40	38		150	43	45	26		150	50	39	35		150	49	43	42		150	41	44	43		150	50	34	42		150	47	34	33		150	48	33	32		150	45	42	19
151	45	40	37		151	43	40	38		151	42	45	26		151	51	39	36		151	50	43	42		151	41	43	44		151	49	35	42		151	47	35	33		151	48	32	32		151	46	41	20
152	45	40	36		152	42	40	39		152	42	46	26		152	51	39	36		152	50	43	42		152	41	44	44		152	49	34	42		152	46	36	33		152	47	33	32		152	45	41	20
153	45	40	36		153	42	39	40		153	42	45	26		153	50	39	37		153	51	43	41		153	40	44	44		153	49	34	42		153	46	35	33		153	48	33	31		153	45	42	20
154	46	40	36		154	41	40	39		154	42	45	26		154	49	40	37		154	51	43	41		154	40	45	44		154	48	33	42		154	46	34	33		154	49	33	31		154	46	41	20
155	45	40	36		155	41	40	39		155	43	46	27		155	50	39	37		155	52	42	40		155	39	46	44		155	47	32	42		155	46	34	33		155	48	33	31		155	46	41	20
156	46	40	35		156	42	39	39		156	43	45	27		156	50	39	37		156	52	42	40		156	38	47	44		156	47	32	41		156	45	34	34		156	48	33	31		156	47	40	21
157	45	40	36		157	43	39	38		157	42	45	28		157	50	40	36		157	51	42	41		157	37	47	43		157	47	31	41		157	44	34	34		157	48	33	31		157	46	41	22
158	45	40	37		158	44	38	38		158	42	46	28		158	51	40	36		158	51	43	40		158	38	46	43		158	47	31	41		158	44	34	35		158	47	32	31		158	46	40	23
159	45	40	37		159	45	37	37		159	41	46	28		159	51	40	36		159	50	43	40		159	39	45	43		159	47	32	40		159	44	34	36		159	47	31	30		159	45	40	24
160	44	40	38		160	44	38	36		160	41	47	28		160	51	41	37		160	50	44	41		160	39	46	42		160	47	32	40		160	43	34	36		160	46	31	29		160	46	40	24
161	43	41	38		161	45	37	36		161	40	47	29		161	52	41	37		161	50	44	40		161	39	46	42		161	47	31	40		161	42	35	36		161	45	31	29		161	46	40	24
162	44	42	38		162	45	38	37		162	41	47	29		162	52	41	37		162	50	44	41		162	38	46	42		162	48	31	40		162	41	35	36		162	44	30	29		162	46	40	24
163	45	43	37		163	45	39	36		163	41	47	29		163	52	42	37		163	50	43	41		163	37	47	43		163	47	32	40		163	40	35	37		163	44	30	28		163	45	39	24
164	45	43	37		164	44	38	37		164	41	47	29		164	53	42	36		164	50	43	40		164	36	47	44		164	47	32	40		164	39	35	38		164	44	30	27		164	45	39	24
165	46	42	36		165	45	37	37		165	41	47	28		165	54	41	36		165	49	43	41		165	35	48	43		165	47	32	40		165	39	35	38		165	43	30	27		165	44	39	24
166	46	42	36		166	46	38	37		166	41	46	28		166	55	41	36		166	48	44	40		166	35	48	43		166	48	31	39		166	39	35	39		166	43	29	27		166	44	40	25
167	47	41	36		167	46	39	38		167	42	46	27		167	55	41	37		167	48	43	40		167	34	49	44		167	48	30	39		167	38	35	39		167	42	29	27		167	43	40	25
168	47	40	35		168	47	38	39		168	41	46	27		168	55	41	37		168	47	44	41		168	34	48	44		168	48	30	39		168	37	36	38		168	41	28	27		168	42	40	25
169	46	40	35		169	48	38	39		169	41	46	27		169	56	40	37		169	47	44	41		169	33	49	44		169	48	30	39		169	36	36	38		169	41	28	27		169	43	39	25
170	46	39	35		170	49	39	38		170	42	46	26		170	57	39	37		170	47	43	41		170	32	48	45		170	48	29	40		170	35	36	39		170	40	28	27		170	44	38	25
171	45	39	35		171	49	39	38		171	43	46	26		171	57	39	37		171	47	43	40		171	33	48	46		171	49	29	39		171	35	37	39		171	39	28	27		171	44	38	25
172	45	39	36		172	49	40	37		172	43	46	26		172	56	40	36		172	46	44	39		172	33	47	47		172	49	30	39		172	34	37	39		172	38	27	27		172	43	38	26
173	45	38	36		173	49	40	37		173	44	45	25		173	56	39	36		173	47	44	38		173	34	47	47		173	49	30	38		173	34	37	40		173	37	27	27		173	42	39	27
174	45	38	36		174	49	40	36		174	44	44	24		174	55	40	36		174	48	44	37		174	35	47	47		174	48	30	38		174	34	37	40		174	37	26	26		174	43	38	27
175	44	38	36		175	49	40	37		175	45	44	23		175	56	39	36		175	49	43	37		175	35	47	47		175	48	29	38		175	34	37	41		175	37	25	26		175	44	37	27
176	44	38	36		176	50	40	38		176	44	44	22		176	56	39	36		176	49	43	36		176	35	47	47		176	48	29	38		176	33	37	41		176	37	24	26		176	45	36	27
177	45	38	36		177	50	41	38		177	44	44	22		177	56	39	35		177	49	44	35		177	34	46	48		177	47	28	38		177	33	37	41		177	37	24	25		177	44	36	27
178	44	39	36		178	51	40	38		178	43	45	22		178	55	40	35		178	49	45	34		178	35	46	47		178	47	28	38		178	33	37	41		178	37	24	25		178	43	36	27
179	44	38	37		179	51	40	38		179	42	45	21		179	55	41	34		179	50	45	35		179	36	46	47		179	48	27	38		179	32	37	41		179	38	23	24		179	43	37	27
180	44	38	37		180	51	39	38		180	41	46	20		180	55	42	34		180	49	46	34		180	36	46	48		180	48	26	39		180	32	37	42		180	38	23	24		180	42	38	27
181	45	37	37		181	52	39	37		181	42	46	19		181	56	41	34		181	48	46	35		181	36	46	48		181	48	26	40		181	32	36	43		181	37	23	24		181	42	39	27
182	45	37	37		182	52	38	37		182	42	47	18		182	57	41	34		182	48	47	35		182	37	46	48		182	48	26	40		182	32	35	44		182	37	23	24		182	41	39	28
183	46	37	36		183	53	38	37		183	42	47	17		183	57	42	34		183	47	48	35		183	37	46	47		183	47	26	41		183	31	34	45		183	37	23	24		183	41	39	28
184	45	37	37		184	53	38	37		184	42	47	17		184	57	42	34		184	46	49	35		184	38	47	46		184	47	26	41		184	31	34	45		184	36	23	24		184	42	39	28
185	45	38	36		185	54	38	36		185	42	47	17		185	57	43	34		185	46	48	36		185	39	47	46		185	48	25	41		185	30	35	46		185	37	22	24		185	43	39	28
186	46	38	36		186	54	38	37		186	42	47	17		186	58	42	34		186	46	47	35		186	39	47	46		186	49	25	41		186	30	34	47		186	36	21	24		186	44	40	28
187	46	38	36		187	54	37	37		187	43	47	16		187	59	42	33		187	46	47	34		187	39	46	46		187	50	25	41		187	31	33	47		187	37	20	24		187	44	40	28
188	45	39	35		188	54	36	37		188	44	47	16		188	59	42	33		188	46	46	34		188	39	47	46		188	50	25	42		188	31	32	46		188	37	19	24		188	45	41	29
189	44	39	34		189	55	36	37		189	45	46	16		189	60	41	33		189	46	46	34		189	40	47	45		189	50	25	42		189	31	33	46		189	36	19	24		189	45	40	29
190	43	38	35		190	54	36	37		190	46	45	16		190	60	41	34		190	47	45	35		190	41	47	44		190	51	25	41		190	32	33	46		190	35	18	25		190	44	39	30
191	42	38	36		191	54	36	38		191	45	44	16		191	60	40	35		191	46	46	35		191	42	47	43		191	52	24	41		191	32	32	47		191	36	17	25		191	45	38	30
192	43	38	36		192	54	36	38		192	45	43	16		192	59	41	35		192	46	47	36		192	42	47	42		192	52	24	41		192	33	33	46		192	36	17	25		192	45	39	30
193	44	38	36		193	54	36	38		193	46	42	15		193	58	41	35		193	45	47	37		193	42	46	42		193	52	24	42		193	32	33	47		193	36	16	25		193	46	39	30
194	44	38	35		194	54	36	38		194	47	41	15		194	58	40	36		194	46	46	36		194	42	46	41		194	51	23	42		194	33	33	46		194	36	16	25		194	46	38	30
195	45	38	35		195	54	36	38		195	47	41	15		195	58	41	35		195	45	46	37		195	41	46	40		195	51	23	42		195	33	33	46		195	35	15	25		195	47	38	31
196	46	38	35		196	54	35	39		196	48	40	15		196	58	41	34		196	46	46	37		196	41	45	41		196	51	23	42		196	32	33	46		196	34	15	26		196	47	38	31
197	47	38	35		197	55	34	38		197	48	39	14		197	59	41	33		197	47	47	36		197	41	44	40		197	52	23	42		197	32	33	46		197	34	15	26		197	47	38	31
198	46	38	35		198	56	33	38		198	48	38	14		198	59	41	32		198	48	47	35		198	41	43	39		198	52	24	41		198	31	34	46		198	35	15	26		198	47	38	31
199	45	38	36		199	56	33	38		199	49	37	14		199	59	41	31		199	49	47	35		199	41	42	39		199	53	24	40		199	31	35	45		199	34	15	27		199	48	38	31
200	45	38	35		200	56	34	38		200	49	36	14		200	60	40	31		200	49	47	35		200	42	43	38		200	53	24	39		200	30	36	45		200	34	14	27		200	49	37	31
201	45	37	35		201	56	35	37		201	48	36	14		201	60	40	31		201	48	47	36		201	43	42	38		201	54	24	40		201	29	36	45		201	33	13	27		201	48	38	31
202	45	37	35		202	56	35	37		202	47	36	14		202	59	41	31		202	48	47	36		202	43	41	39		202	54	25	40		202	28	36	45		202	33	12	28		202	48	38	31
203	46	36	34		203	55	34	38		203	47	35	14		203	59	42	31		203	48	47	37		203	42	41	40		203	54	25	40		203	29	35	45		203	32	12	29		203	48	38	30
204	46	36	35		204	54	34	39		204	46	35	14		204	60	42	31		204	47	48	38		204	41	42	40		204	53	26	40		204	28	35	46		204	33	12	29		204	49	38	29
205	46	35	36		205	54	34	38		205	45	35	15		205	59	43	31		205	48	49	37		205	42	41	40		205	54	26	39		205	29	35	47		205	33	12	28		205	50	39	28
206	46	34	35		206	53	33	39		206	46	34	16		206	58	42	32		206	48	49	37		206	43	41	39		206	53	26	39		206	28	35	47		206	33	12	29		206	50	39	29
207	46	35	34		207	52	34	39		207	45	34	17		207	57	41	32		207	48	49	37		207	42	41	39		207	52	26	39		207	27	36	47		207	33	12	30		207	49	39	29
208	46	36	34		208	51	34	39		208	46	33	18		208	58	41	31		208	48	49	37		208	43	41	39		208	52	27	39		208	26	36	46		208	33	12	31		208	49	39	30
209	45	35	35		209	51	34	39		209	46	33	19		209	59	40	32		209	49	49	36		209	43	41	40		209	52	26	39		209	25	35	45		209	32	12	31		209	49	39	30
210	45	34	35		210	51	34	39		210	46	33	19		210	58	41	32		210	48	49	36		210	43	40	41		210	52	26	39		210	26	35	45		210	32	11	32		210	48	38	31
211	45	34	36		211	52	33	39		211	45	33	20		211	58	41	32		211	47	48	37		211	42	40	42		211	52	25	40		211	27	34	44		211	32	11	32		211	49	38	30
212	45	34	35		212	52	33	39		212	44	33	21		212	59	42	31		212	48	47	37		212	41	40	42		212	51	25	40		212	27	34	44		212	32	10	32		212	49	38	30
213	45	33	35		213	52	33	39		213	44	33	21		213	60	41	32		213	48	47	38		213	42	39	42		213	50	25	41		213	27	35	43		213	33	10	31		213	49	39	30
214	44	33	35		214	52	33	40		214	45	32	22		214	60	42	32		214	48	46	38		214	43	38	41		214	50	25	40		214	26	35	44		214	33	9	32		214	50	40	30
215	43	33	35		215	53	33	40		215	46	32	21		215	60	41	32		215	48	47	38		215	43	38	40		215	49	24	39		215	26	35	44		215	32	9	33		215	50	40	30
216	43	33	36		216	54	33	40		216	46	31	21		216	61	41	31		216	48	47	39		216	43	37	39		216	49	25	40		216	25	35	44		216	31	9	34		216	50	40	29
217	43	34	35		217	53	32	40		217	45	30	21		217	62	41	30		217	47	48	39		217	44	37	39		217	49	25	40		217	25	35	44		217	30	8	34		217	50	40	29
218	43	34	35		218	54	32	39		218	45	29	21		218	62	42	30		218	47	49	39		218	45	37	38		218	49	25	40		218	25	34	45		218	31	8	33		218	50	41	29
219	43	35	36		219	53	32	38		219	45	29	20		219	61	42	30		219	47	50	40		219	44	38	38		219	50	24	39		219	26	34	45		219	30	9	33		219	50	42	29
220	43	36	35		220	53	32	38		220	44	29	20		220	62	42	30		220	47	49	40		220	45	39	37		220	49	25	39		220	25	33	45		220	30	9	33		220	49	42	29
221	43	36	35		221	53	33	37		221	44	28	21		221	62	43	29		221	47	50	40		221	45	39	37		221	49	26	39		221	25	33	45		221	30	9	32		221	49	43	28
222	42	37	36		222	53	32	38		222	43	28	22		222	62	43	29		222	47	50	40		222	45	38	38		222	48	26	40		222	24	32	46		222	31	8	33		222	49	44	29
223	42	37	36		223	54	31	38		223	42	27	23		223	61	43	30		223	48	49	39		223	46	38	38		223	49	26	40		223	23	33	47		223	31	8	33		223	50	45	29
224	42	38	35		224	54	31	39		224	43	26	24		224	61	43	30		224	47	48	39		224	45	38	38		224	49	26	39		224	22	34	47		224	32	8	34		224	51	45	28
225	42	37	35		225	53	31	40		225	42	27	24		225	61	44	29		225	47	48	39		225	46	38	38		225	49	26	40		225	21	33	48		225	32	8	34		225	50	45	29
226	42	36	35		226	54	30	40		226	41	28	24		226	60	43	30		226	47	47	40		226	46	39	38		226	49	26	39		226	21	33	49		226	32	9	33		226	51	44	29
227	42	36	35		227	55	29	40		227	40	29	25		227	59	44	31		227	47	46	41		227	47	38	38		227	50	25	39		227	20	33	50		227	32	9	32		227	52	44	28
228	41	37	36		228	55	28	41		228	41	29	25		228	59	44	30		228	46	46	41		228	47	37	39		228	49	26	38		228	19	33	51		228	33	8	31		228	51	45	28
229	41	37	36		229	55	28	41		229	41	29	26		229	59	45	29		229	46	45	40		229	48	36	38		229	49	26	39		229	19	33	50		229	32	8	32		229	51	46	27
230	41	36	36		230	55	28	41		230	41	28	27		230	60	44	30		230	47	44	40		230	47	35	38		230	48	27	39		230	18	34	49		230	32	7	32		230	52	46	26
231	41	37	37		231	55	27	42		231	41	27	28		231	60	44	30		231	46	44	40		231	47	35	38		231	47	27	38		231	17	34	50		231	32	7	31		231	52	45	27
232	40	38	38		232	55	28	41		232	41	27	28		232	61	45	30		232	45	43	40		232	47	35	37		232	47	27	38		232	17	34	49		232	32	7	32		232	52	45	27
233	40	39	39		233	55	29	42		233	41	28	28		233	61	44	29		233	45	43	40		233	47	35	37		233	47	28	39		233	16	35	49		233	31	7	33		233	51	44	28
234	39	39	39		234	56	29	42		234	40	29	29		234	60	45	30		234	45	42	41		234	47	34	38		234	47	27	39		234	16	34	49		234	31	7	32		234	51	44	28
235	38	40	39		235	56	29	42		235	41	28	29		235	60	44	30		235	45	43	40		235	48	34	38		235	47	26	39		235	16	34	49		235	31	7	32		235	52	43	29
236	37	40	39		236	57	28	42		236	40	28	30		236	59	45	30		236	44	44	40		236	48	34	38		236	48	27	38		236	16	34	49		236	31	7	32		236	52	43	29
237	38	39	39		237	58	29	43		237	39	28	30		237	59	45	29		237	45	44	39		237	48	34	38		237	48	27	38		237	17	33	49		237	31	7	33		237	52	44	29
238	38	40	38		238	58	29	43		238	40	29	30		238	58	44	30		238	45	45	39		238	49	35	37		238	48	27	38		238	17	33	48		238	31	7	33		238	51	44	28
239	37	40	38		239	58	30	42		239	40	29	29		239	58	44	30		239	45	45	39		239	49	34	37		239	48	27	38		239	16	34	48		239	31	6	34		239	50	44	28
240	37	41	37		240	58	30	42		240	40	29	30		240	57	45	30		240	46	44	39		240	49	34	38		240	47	27	39		240	16	33	48		240	31	6	34		240	51	43	28
241	38	42	36		241	58	30	42		241	39	28	31		241	56	46	29		241	47	43	39		241	50	33	38		241	46	27	40		241	16	33	48		241	31	6	34		241	52	43	28
242	37	42	36		242	58	31	42		242	40	29	30		242	56	45	29		242	47	44	38		242	50	34	37		242	45	26	41		242	16	34	47		242	31	6	33		242	52	42	28
243	38	41	36		243	58	30	41		243	40	28	29		243	55	46	30		243	47	45	37		243	50	34	37		243	45	27	41		243	16	34	47		243	31	7	32		243	53	41	28
244	38	41	36		244	57	29	41		244	41	27	29		244	55	46	31		244	47	45	36		244	51	33	37		244	46	27	40		244	17	34	46		244	30	8	31		244	52	40	29
245	38	41	36		245	58	28	40		245	42	27	30		245	55	45	31		245	47	45	36		245	50	32	38		245	46	27	40		245	17	34	46		245	30	8	31		245	53	40	29
246	39	41	35		246	57	28	40		246	43	27	30		246	55	44	31		246	47	46	35		246	49	33	38		246	46	28	41		246	17	35	45		246	29	8	31		246	53	41	28
247	39	41	35		247	57	28	39		247	44	26	30		247	56	44	32		247	47	47	35		247	50	32	38		247	46	29	40		247	17	34	44		247	29	7	31		247	53	41	28
248	39	41	35		248	56	28	40		248	45	26	29		248	56	45	33		248	46	47	35		248	49	32	37		248	46	30	39		248	17	34	44		248	28	8	31		248	54	41	28
249	39	41	35		249	56	29	39		249	46	26	29		249	56	44	32		249	46	47	34		249	49	32	37		249	47	31	38		249	17	33	45		249	28	9	30		249	53	42	28
250	40	40	36		250	55	29	40		250	47	25	30		250	56	44	33		250	47	48	33		250	49	32	37		250	47	31	38		250	17	32	45		250	27	10	30		250	52	42	28
251	39	41	37		251	56	29	40		251	48	24	30		251	55	44	32		251	46	47	33		251	50	32	36		251	48	31	38		251	17	32	44		251	27	11	30		251	52	42	27
252	39	40	38		252	56	29	39		252	48	23	31		252	55	44	32		252	47	46	33		252	50	32	35		252	49	31	38		252	17	32	44		252	27	10	31		252	52	42	27
253	39	40	38		253	57	29	38		253	49	23	30		253	55	44	32		253	46	46	33		253	50	33	35		253	49	32	37		253	18	32	44		253	27	11	31		253	52	41	27
254	39	40	37		254	57	28	39		254	50	22	30		254	55	43	33		254	46	46	33		254	49	33	35		254	49	33	37		254	18	32	45		254	27	11	31		254	51	41	28
255	40	40	38		255	56	29	39		255	50	21	29		255	54	44	33		255	45	46	33		255	49	33	35		255	50	33	36		255	18	32	44		255	27	12	31		255	52	41	28
256	39	39	39		256	56	29	39		256	50	21	29		256	55	43	33		256	45	46	32		256	49	33	35		256	51	33	36		256	19	33	43		256	27	13	30		256	51	41	28
257	39	39	39		257	56	30	39		257	51	20	28		257	55	42	34		257	45	47	32		257	49	34	36		257	52	34	36		257	20	33	43		257	27	13	31		257	52	41	28
258	40	39	38		258	55	31	38		258	51	20	29		258	55	43	35		258	44	46	33		258	48	35	37		258	52	34	36		258	21	33	43		258	27	13	31		258	53	41	27
259	40	39	38		259	55	31	38		259	52	20	29		259	55	43	35		259	44	47	33		259	47	36	37		259	53	33	36		259	21	34	42		259	27	13	32		259	53	41	26
260	41	39	37		260	55	30	39		260	53	20	29		260	56	42	35		260	43	46	33		260	47	35	37		260	53	33	37		260	22	34	43		260	27	14	32		260	53	40	27
261	41	38	38		261	55	30	39		261	53	21	28		261	55	42	36		261	42	46	33		261	48	34	37		261	54	33	37		261	23	34	43		261	27	15	32		261	54	39	27
262	40	38	39		262	55	29	38		262	53	21	29		262	55	42	37		262	42	46	32		262	48	35	37		262	53	34	36		262	23	34	42		262	27	15	33		262	55	39	28
263	40	37	39		263	56	28	38		263	53	21	29		263	56	42	37		263	43	46	32		263	49	34	36		263	54	33	37		263	23	34	41		263	27	15	34		263	56	39	29
264	40	38	39		264	57	28	38		264	52	21	30		264	55	43	38		264	43	46	32		264	50	33	35		264	53	34	38		264	23	34	40		264	27	15	34		264	57	40	29
265	39	39	39		265	57	28	38		265	53	21	30		265	55	43	38		265	43	46	32		265	51	33	36		265	52	34	39		265	23	34	40		265	27	15	35		265	58	40	29
266	38	39	40		266	56	27	38		266	53	21	30		266	55	43	38		266	44	45	32		266	51	32	37		266	52	34	40		266	24	34	39		266	27	15	36		266	58	39	28
267	38	39	41		267	55	26	38		267	52	21	31		267	55	44	37		267	43	46	31		267	51	31	37		267	51	34	40		267	25	34	38		267	27	15	37		267	58	38	29
268	38	40	41		268	54	26	38		268	53	21	31		268	54	45	36		268	44	45	30		268	52	32	36		268	50	34	41		268	26	33	38		268	27	15	37		268	59	38	29
269	38	40	41		269	53	25	38		269	53	21	31		269	54	46	37		269	44	44	30		269	53	32	35		269	50	35	40		269	26	34	38		269	26	16	37		269	59	38	29
270	38	40	41		270	52	24	39		270	52	21	32		270	54	46	37		270	45	45	30		270	53	33	35		270	50	35	39		270	26	34	38		270	27	16	37		270	58	38	29
271	38	41	41		271	52	24	39		271	52	21	33		271	53	46	37		271	45	46	30		271	52	32	34		271	50	34	39		271	26	33	37		271	27	16	38		271	58	38	29
272	38	41	40		272	53	24	39		272	51	22	33		272	53	46	38		272	46	45	31		272	52	32	33		272	49	33	40		272	26	33	38		272	28	16	39		272	59	38	29
273	38	42	40		273	54	24	39		273	50	23	33		273	52	47	38		273	46	45	31		273	51	33	33		273	50	34	40		273	26	34	38		273	29	16	39		273	60	38	28
274	37	43	40		274	54	24	39		274	50	23	33		274	52	47	38		274	45	45	31		274	50	34	33		274	51	34	40		274	27	34	37		274	29	16	40		274	60	38	28
275	37	42	41		275	54	24	39		275	49	24	33		275	51	48	39		275	45	45	31		275	51	35	32		275	52	34	40		275	28	34	36		275	29	16	41		275	59	39	28
276	37	42	42		276	53	24	38		276	50	24	33		276	50	48	40		276	45	45	31		276	50	36	32		276	52	34	39		276	28	34	37		276	29	17	41		276	58	40	28
277	37	42	42		277	53	23	38		277	51	23	34		277	49	48	41		277	45	44	31		277	50	36	32		277	52	34	39		277	28	35	37		277	30	17	41		277	59	39	28
278	37	41	43		278	53	23	37		278	52	22	35		278	50	47	40		278	45	43	32		278	49	37	32		278	53	34	38		278	28	36	36		278	29	17	42		278	60	39	29
279	38	41	42		279	52	23	38		279	52	22	35		279	51	46	40		279	44	42	32		279	48	37	33		279	53	35	39		279	28	36	35		279	28	17	43		279	60	39	29
280	37	41	42		280	52	24	39		280	52	21	36		280	51	45	39		280	45	41	32		280	48	38	33		280	52	36	39		280	28	35	34		280	27	17	44		280	61	39	29
281	37	41	43		281	51	25	39		281	52	21	37		281	51	45	39		281	46	41	31		281	48	38	34		281	52	36	39		281	29	35	33		281	27	18	44		281	61	38	30
282	38	41	42		282	51	26	38		282	53	20	38		282	50	45	39		282	46	40	32		282	47	39	33		282	52	37	40		282	29	35	32		282	26	18	44		282	61	38	29
283	37	42	42		283	51	26	38		283	54	19	38		283	49	45	38		283	46	39	33		283	47	40	33		283	53	37	39		283	30	35	31		283	25	19	44		283	61	39	29
284	37	42	41		284	51	26	38		284	55	18	38		284	49	46	37		284	47	38	33		284	46	40	33		284	53	38	38		284	31	35	30		284	26	19	45		284	61	39	29
285	36	42	41		285	50	27	38		285	54	18	38		285	48	46	37		285	48	38	33		285	45	40	33		285	53	38	37		285	31	34	29		285	25	20	45		285	61	39	29
286	35	42	41		286	50	28	37		286	54	18	38		286	48	46	37		286	48	38	34		286	46	41	33		286	52	39	37		286	32	34	28		286	25	20	45		286	61	38	30
287	34	43	42		287	50	29	37		287	53	18	38		287	47	47	37		287	47	38	35		287	46	41	33		287	52	40	37		287	32	34	28		287	25	21	45		287	61	38	30
288	35	42	42		288	51	29	37		288	52	19	38		288	47	48	37		288	47	38	35		288	47	40	32		288	51	41	36		288	31	34	29		288	25	21	46		288	60	38	29
289	35	41	43		289	51	30	37		289	51	19	39		289	47	48	38		289	48	38	35		289	47	41	32		289	52	41	35		289	31	33	29		289	26	21	46		289	60	38	29
290	36	41	42		290	51	31	36		290	50	20	40		290	47	48	38		290	48	38	34		290	46	42	33		290	51	41	35		290	30	32	30		290	26	21	46		290	61	38	28
291	36	42	41		291	51	31	36		291	50	20	40		291	46	48	37		291	49	37	35		291	45	42	34		291	50	41	35		291	31	32	29		291	25	21	47		291	60	39	28
292	36	42	40		292	50	31	37		292	50	21	41		292	46	48	38		292	49	36	34		292	45	42	34		292	49	42	36		292	30	31	30		292	25	22	47		292	60	38	29
293	35	42	39		293	50	31	37		293	49	22	41		293	47	48	37		293	50	36	34		293	44	43	35		293	49	43	35		293	30	31	30		293	26	22	46		293	59	38	29
294	35	42	39		294	49	32	37		294	48	23	41		294	47	49	36		294	50	36	35		294	44	43	35		294	49	44	36		294	30	31	30		294	27	22	46		294	59	39	29
295	34	41	40		295	48	33	38		295	48	23	41		295	47	49	36		295	50	36	34		295	44	43	36		295	49	45	35		295	30	31	30		295	28	22	46		295	59	38	29
296	33	41	41		296	48	34	38		296	47	24	41		296	47	50	37		296	50	36	34		296	44	44	36		296	50	46	34		296	30	30	31		296	29	22	46		296	59	38	29
297	33	41	40		297	48	34	38		297	48	24	41		297	47	51	37		297	49	36	34		297	45	44	36		297	49	47	34		297	30	29	31		297	28	22	46		297	59	38	29
298	33	41	40		298	48	34	39		298	49	24	41		298	47	51	38		298	49	36	34		298	45	45	36		298	50	47	35		298	31	28	31		298	27	22	47		298	60	37	29
299	33	42	39		299	48	34	39		299	48	24	41		299	46	51	39		299	48	35	33		299	45	46	35		299	50	47	35		299	30	27	32		299	28	22	46		299	60	38	29
300	34	41	39		300	49	34	39		300	48	24	41		300	46	52	40		300	48	34	33		300	44	46	35		300	51	47	35		300	31	26	32		300	28	22	47		300	59	39	29
301	35	41	38		301	49	33	40		301	49	24	41		301	46	51	41		301	49	34	32		301	43	46	36		301	51	47	34		301	31	26	32		301	29	22	48		301	60	39	30
302	36	41	38		302	49	32	40		302	50	24	41		302	46	51	41		302	48	34	32		302	43	47	35		302	50	46	35		302	31	26	32		302	29	22	48		302	61	38	31
303	35	42	39		303	49	33	40		303	51	24	41		303	46	50	41		303	49	33	31		303	44	48	35		303	49	47	36		303	31	26	32		303	29	22	47		303	61	38	31
304	35	43	38		304	49	33	40		304	52	24	41		304	46	49	41		304	49	32	31		304	45	47	36		304	49	46	37		304	31	26	31		304	29	22	48		304	61	38	31
305	35	44	37		305	49	33	41		305	53	24	40		305	47	49	42		305	49	31	31		305	44	48	37		305	48	47	37		305	30	26	30		305	29	22	49		305	61	38	31
306	34	45	38		306	50	33	41		306	53	24	40		306	47	50	41		306	49	31	31		306	44	48	37		306	49	48	38		306	30	25	30		306	29	22	49		306	61	39	30
307	35	45	38		307	51	33	42		307	53	24	39		307	48	51	41		307	48	32	31		307	44	48	38		307	50	48	39		307	30	24	30		307	29	22	49		307	62	40	29
308	35	45	38		308	51	34	42		308	52	24	39		308	47	50	42		308	48	32	31		308	43	48	38		308	50	48	38		308	30	24	30		308	28	22	48		308	61	41	29
309	36	46	37		309	51	34	42		309	51	24	39		309	46	51	42		309	48	32	31		309	42	48	38		309	49	49	38		309	30	24	30		309	28	22	48		309	61	41	29
310	36	47	36		310	51	34	43		310	50	25	39		310	46	51	43		310	48	32	31		310	42	48	38		310	49	49	38		310	29	23	29		310	28	22	48		310	62	41	28
311	37	47	35		311	50	34	44		311	50	25	39		311	45	52	44		311	48	32	31		311	42	49	37		311	49	50	37		311	28	23	29		311	28	22	48		311	62	41	29
312	37	47	35		312	49	34	45		312	50	26	38		312	44	51	45		312	47	32	32		312	43	48	38		312	49	50	37		312	28	23	28		312	28	23	48		312	63	42	29
313	37	47	36		313	48	34	46		313	50	26	38		313	44	51	44		313	46	32	32		313	43	48	38		313	50	49	36							313	27	24	48		313	63	42	29
314	37	47	37		314	48	35	46		314	50	26	38		314	44	50	44		314	46	32	32		314	42	48	39		314	50	49	37							314	28	24	47		314	62	42	28
315	37	46	37		315	47	36	45		315	50	26	38		315	45	50	44		315	46	32	31		315	42	48	40		315	50	49	37							315	28	25	47		315	63	43	27
316	37	45	37		316	46	35	45		316	51	26	38		316	44	50	45		316	47	32	31		316	43	48	40		316	50	48	36							316	28	26	46		316	63	44	27
317	38	44	37		317	47	35	45		317	52	26	39		317	44	50	46		317	48	31	32		317	42	48	41		317	51	48	37							317	28	26	46		317	62	45	27
318	38	43	38		318	47	35	45		318	53	26	38		318	43	49	47		318	48	31	31		318	41	49	42		318	51	48	36							318	27	26	47		318	63	44	27
319	39	42	37		319	47	35	46		319	54	26	38		319	43	49	48		319	47	31	30		319	41	48	42		319	51	48	36							319	27	26	47		319	63	44	27
320	40	41	37		320	46	35	47		320	55	26	37		320	43	49	49		320	47	31	29		320	40	47	42		320	52	47	36							320	27	26	47		320	64	44	27
321	40	41	38		321	46	34	47		321	56	27	36		321	44	48	50		321	47	30	29		321	39	47	42		321	51	46	36							321	27	25	48		321	64	43	27
322	41	40	37		322	47	34	46		322	56	28	36		322	44	47	50		322	46	30	30		322	40	47	41		322	51	46	36							322	26	26	47		322	64	42	27
323	42	40	38		323	46	35	47		323	56	28	36		323	45	47	49		323	46	30	31		323	39	48	41		323	51	46	35							323	26	26	47		323	64	42	28
324	42	40	39		324	45	36	46		324	55	29	35		324	45	46	49		324	47	31	30		324	39	47	42		324	51	45	35							324	25	26	47		324	63	43	28
325	43	40	39		325	45	37	46		325	56	28	35		325	45	45	50		325	47	30	31		325	39	47	42		325	52	44	34							325	26	26	48		325	64	44	27
326	43	40	40		326	44	37	47		326	56	27	36		326	46	46	49		326	47	31	30		326	40	47	43		326	52	45	34							326	26	26	49		326	63	45	27
327	43	40	41		327	44	38	47		327	56	27	35		327	46	46	48		327	48	31	29		327	40	47	43		327	52	45	34							327	26	27	49		327	62	46	27
328	43	39	41		328	44	39	46		328	56	27	35		328	45	46	48		328	49	30	29		328	39	48	42		328	53	44	35							328	25	28	49		328	62	46	28
329	43	40	40		329	43	40	46		329	56	28	34		329	45	46	48		329	49	30	29		329	38	48	43		329	54	43	34							329	25	28	49		329	63	45	28
330	43	41	40		330	42	40	46		330	56	29	33		330	44	47	47		330	49	30	29		330	38	48	44		330	55	42	34							330	25	28	48		330	62	45	28
331	43	40	40		331	42	41	45		331	56	29	33		331	43	47	47		331	49	30	30		331	39	49	43		331	55	41	35							331	25	28	48		331	62	45	27
332	44	40	39		332	42	41	45		332	56	29	33		332	42	47	46		332	50	30	30		332	39	49	43		332	55	40	35							332	25	29	47		332	63	44	27
333	43	39	39		333	43	40	44		333	55	28	34		333	43	48	46		333	51	29	30		333	40	50	43		333	54	39	34							333	25	29	46		333	64	44	26
334	43	39	39		334	42	41	44		334	55	27	33		334	44	48	45		334	51	30	30		334	41	50	43		334	54	40	35							334	25	30	47		334	65	44	25
335	43	38	39		335	43	42	45		335	55	27	33		335	44	48	45		335	51	29	31		335	41	50	42		335	55	40	35							335	25	31	47		335	65	45	25
336	43	38	40		336	43	42	45		336	56	27	32		336	45	47	45		336	52	28	31		336	40	50	43		336	54	39	36							336	24	31	47		336	66	44	25
337	42	39	41		337	43	41	44		337	56	26	32		337	45	46	46		337	51	28	31		337	40	50	43		337	54	40	35							337	24	31	47		337	66	43	25
338	42	38	42		338	42	41	45		338	55	25	31		338	46	46	45		338	51	27	32		338	39	50	43		338	54	40	35							338	23	31	48		338	66	43	26
339	42	38	42		339	43	40	46		339	55	25	31		339	45	47	46		339	51	27	32		339	39	50	42		339	54	40	35							339	23	31	48		339	66	42	26
340	43	38	42		340	43	41	46		340	56	25	30		340	45	46	47		340	51	28	32		340	38	50	41		340	54	40	34							340	22	31	49		340	65	42	27
341	42	37	43		341	44	41	46		341	57	25	29		341	46	45	47		341	50	28	32		341	38	51	41		341	55	40	33							341	21	31	50		341	65	42	27
342	42	37	43		342	44	41	47		342	56	24	30		342	45	46	47		342	50	28	32		342	39	50	41		342	56	40	32							342	20	31	51		342	65	42	28
343	41	38	44		343	43	41	48		343	56	24	30		343	46	45	46		343	50	28	32		343	40	49	41		343	57	39	32							343	20	30	52		343	65	42	28
344	40	38	43		344	44	41	47		344	55	24	30		344	46	45	45		344	51	28	32		344	40	49	41		344	56	39	32							344	20	29	53		344	66	42	27
345	40	38	44		345	44	41	48		345	54	25	29		345	46	45	46		345	50	28	32		345	40	49	40		345	56	39	32							345	19	29	53		345	66	42	26
346	40	38	45		346	44	42	48		346	53	26	29		346	45	45	46		346	49	27	33		346	40	49	41		346	55	38	32							346	19	29	54		346	66	41	26
347	40	38	46		347	44	43	48		347	53	27	29		347	45	44	45		347	48	26	34		347	39	50	41		347	55	38	32							347	19	29	55		347	67	41	25
348	41	38	47		348	45	43	47		348	53	28	29		348	44	44	44		348	48	27	33		348	40	50	41		348	54	37	33							348	19	28	56		348	67	40	25
349	42	37	47		349	45	43	47		349	52	29	29		349	43	44	45		349	48	26	34		349	39	51	41		349	54	36	33							349	19	28	56		349	67	39	25
350	42	38	47		350	45	44	46		350	52	29	28		350	43	44	44		350	48	26	35		350	38	51	41		350	53	36	33							350	19	28	56		350	67	39	25
351	42	38	47		351	45	45	45		351	52	29	28		351	44	44	44		351	49	26	35		351	37	52	42		351	52	35	34							351	20	27	56		351	66	40	25
352	42	39	46		352	45	46	45		352	53	29	27		352	45	44	43		352	49	26	35		352	37	52	42		352	52	36	35							352	20	27	56		352	66	40	25
353	43	39	45		353	45	46	45		353	53	30	27		353	46	44	42		353	49	25	36		353	37	51	43		353	53	35	35							353	19	27	56		353	65	41	25
354	43	39	45		354	46	46	44		354	52	31	27		354	47	45	41		354	49	26	36		354	37	50	44		354	53	34	36							354	18	28	56		354	66	41	24
355	42	39	45		355	46	45	44		355	51	32	27		355	48	44	41		355	50	26	37		355	37	50	44		355	52	34	37							355	18	27	56		355	66	40	24
356	42	40	44		356	45	46	44		356	51	32	27		356	47	45	40		356	50	26	37		356	37	50	44		356	52	34	37							356	18	26	57		356	66	40	24
357	42	40	44		357	45	46	44		357	51	32	27		357	48	45	39		357	51	26	37		357	37	49	44		357	51	33	38							357	18	26	57		357	65	40	23
358	41	40	45		358	46	45	44		358	52	32	26		358	47	44	39		358	51	26	37		358	37	49	44		358	50	34	39							358	18	26	58		358	64	41	23
359	41	40	45		359	46	46	44		359	51	32	26		359	46	45	39		359	51	26	37		359	37	48	44		359	49	34	40							359	18	27	58		359	64	42	24
360	40	41	45		360	47	46	43		360	51	31	26		360	45	45	39		360	52	26	36		360	37	49	44		360	50	34	39							360	18	26	58		360	64	43	24
361	41	42	45		361	46	46	43		361	52	30	27		361	46	45	38		361	53	26	36		361	36	49	44		361	49	35	40							361	18	25	59		361	64	44	24
362	42	41	45		362	46	46	44		362	51	30	27		362	46	46	37		362	53	26	37		362	37	48	44		362	49	34	41							362	18	25	59		362	63	45	24
363	42	42	46		363	46	46	44		363	50	31	27		363	45	45	38		363	52	26	38		363	36	49	44		363	49	34	40							363	18	26	58		363	63	45	23
364	42	42	47		364	46	46	43		364	50	31	26		364	45	45	38		364	52	25	38		364	35	50	44		364	49	33	39							364	18	26	59		364	63	44	24
365	43	42	48		365	45	47	43		365	49	32	26		365	45	45	38		365	52	26	37		365	35	50	43		365	50	33	39							365	18	27	59		365	63	44	24
366	43	43	47		366	46	47	42		366	50	33	26		366	44	45	38		366	52	27	37		366	35	50	43		366	50	33	38							366	18	27	59		366	63	44	24
367	43	44	46		367	46	48	41		367	50	33	26		367	44	45	39		367	53	27	37		367	35	51	43		367	51	34	37							367	18	27	59		367	64	44	23
368	42	44	46		368	47	48	40		368	50	33	27		368	45	44	39		368	52	28	37		368	34	50	44		368	52	34	37							368	18	27	60		368	63	45	24
369	42	45	46		369	48	48	41		369	50	33	27		369	45	43	38		369	52	28	37		369	34	49	45		369	53	33	38							369	18	27	60		369	63	45	25
370	42	45	46		370	49	48	41		370	50	34	27		370	44	44	38		370	51	28	37		370	34	49	44		370	54	33	38							370	17	27	61		370	64	45	26
371	42	45	46		371	48	48	42		371	49	35	26		371	44	43	39		371	51	28	37		371	35	49	44		371	54	33	38							371	17	28	60		371	64	44	27
372	41	46	46		372	47	47	42		372	49	34	27		372	44	43	39		372	51	28	36		372	35	50	44		372	55	33	38							372	16	29	59		372	63	45	26
373	41	46	46		373	46	47	41		373	49	33	28		373	44	42	40		373	51	28	36		373	35	50	45		373	54	33	39							373	15	30	59		373	62	44	27
374	41	46	46		374	45	47	42		374	48	33	28		374	44	42	40		374	52	28	36		374	35	49	46		374	53	34	39							374	15	30	59		374	62	44	27
375	41	46	46		375	46	48	42		375	48	32	29		375	45	42	40		375	51	29	36		375	35	49	47		375	52	35	38							375	15	30	59		375	62	43	28
376	41	46	46		376	46	47	43		376	47	32	29		376	46	43	39		376	52	29	36		376	36	48	48		376	52	36	38							376	15	29	60		376	63	42	29
377	41	46	46		377	47	47	44		377	47	33	28		377	46	44	38		377	53	29	36		377	36	49	47		377	53	37	37							377	14	29	60		377	63	42	29
378	41	47	45		378	46	48	45		378	46	34	27		378	45	45	38		378	53	30	36		378	37	48	47		378	53	38	37							378	14	29	59		378	63	41	28
379	40	47	46		379	46	47	45		379	47	35	28		379	44	46	38		379	53	31	36		379	38	49	46		379	52	38	36							379	14	29	59		379	63	41	28
380	41	47	45		380	46	46	45		380	47	35	27		380	43	46	39		380	53	31	36		380	38	48	45		380	52	37	36							380	14	29	59		380	63	40	28
381	41	47	44		381	46	46	45		381	46	35	26		381	43	46	39		381	53	31	36		381	37	47	45		381	51	38	36							381	14	29	60		381	63	41	27
382	41	47	44		382	47	45	45		382	45	35	25		382	43	47	39		382	54	31	35		382	37	47	46		382	50	38	36							382	14	29	61		382	64	41	27
383	42	47	45		383	47	45	45		383	45	35	25		383	44	46	39		383	54	31	35		383	37	46	47		383	49	39	36							383	14	28	62		383	63	40	28
384	43	48	45		384	47	45	46		384	44	35	26		384	44	45	40		384	54	31	35		384	37	45	48		384	48	39	37							384	13	29	61		384	62	40	29
385	44	48	45		385	48	44	46		385	45	35	27		385	45	45	41		385	54	32	35		385	37	46	47		385	47	39	37							385	14	29	62		385	61	41	29
386	44	48	45		386	48	43	46		386	44	36	27		386	45	46	41		386	54	32	34		386	36	45	46		386	47	38	37							386	14	29	63		386	61	41	28
387	44	48	45		387	48	42	47		387	45	37	27		387	45	46	42		387	55	32	33		387	36	45	45		387	46	38	37							387	13	28	64		387	61	40	29
388	44	48	46		388	47	42	48		388	46	37	28		388	44	45	43		388	54	32	33		388	35	46	45		388	46	37	38							388	13	28	63		388	62	39	29
389	45	48	45		389	46	41	48		389	47	37	27		389	44	46	42		389	54	32	32		389	35	45	45		389	46	38	38							389	12	28	64		389	61	40	30
390	45	48	46		390	47	40	48		390	48	37	27		390	43	46	42		390	54	32	32		390	35	44	45		390	46	39	38							390	12	28	64		390	60	41	30
391	45	48	47		391	48	40	48		391	49	38	27		391	44	46	42		391	54	32	31		391	36	44	45		391	47	39	38							391	12	28	64		391	60	41	30
392	44	48	47		392	48	41	47		392	49	37	26		392	45	45	42		392	54	33	31		392	36	43	46		392	47	39	37							392	12	27	63		392	60	42	29
393	44	48	47		393	48	42	46		393	49	36	27		393	45	45	42		393	53	34	30		393	36	42	46		393	47	38	38							393	11	27	64		393	61	42	29
394	44	49	48		394	48	41	47		394	49	35	28		394	45	45	42		394	52	35	30		394	36	42	46		394	47	37	38							394	10	27	63		394	60	41	30
395	45	49	47		395	48	41	46		395	49	35	29		395	45	44	43		395	53	35	30		395	36	42	45		395	47	37	38							395	9	27	63		395	60	41	29
396	45	50	46		396	48	41	45		396	50	34	29		396	45	43	43		396	53	35	30		396	36	42	44		396	46	37	38							396	8	27	63		396	59	41	30
397	45	50	46		397	48	41	46		397	50	35	29		397	44	43	43		397	53	35	30		397	35	43	45		397	46	37	38							397	8	27	64		397	59	42	30
398	46	51	46		398	48	42	45		398	50	36	29		398	45	44	42		398	53	36	31		398	35	43	45		398	45	37	37							398	8	27	64		398	59	42	30
399	47	51	46		399	49	41	45		399	50	36	30		399	45	45	42		399	53	37	31		399	35	43	45		399	44	38	38							399	7	27	65		399	58	42	30
400	47	51	46		400	48	41	44		400	50	37	30		400	44	45	41		400	52	37	32		400	35	42	46		400	43	38	38							400	6	27	65		400	59	41	31
401	47	51	46		401	48	41	44		401	49	37	31		401	45	46	40		401	51	38	32		401	35	42	46		401	43	39	39							401	5	27	64		401	59	41	30
402	46	51	46		402	49	41	43		402	48	38	31		402	45	45	41		402	52	38	33		402	36	41	46		402	43	39	39							402	5	27	64		402	58	42	29
403	46	50	46		403	50	40	42		403	48	38	31		403	45	45	41		403	52	38	33		403	35	40	45		403	44	38	38							403	5	28	64		403	58	43	30
404	46	49	46		404	51	40	41		404	47	38	32		404	45	45	41		404	53	38	32		404	34	41	44		404	45	39	37							404	4	29	63		404	58	43	31
405	47	48	46		405	52	39	40		405	47	38	32		405	44	45	40		405	53	38	32		405	35	40	43		405	45	39	37							405	4	30	62		405	58	42	31
406	48	47	45		406	52	40	39		406	47	39	31		406	44	44	41		406	54	38	33		406	34	41	43		406	44	39	37							406	4	31	61		406	58	41	31
407	48	46	45		407	51	39	38		407	48	39	31		407	43	43	42		407	55	37	33		407	34	41	43		407	43	40	36							407	4	32	60		407	58	40	31
408	48	45	46		408	52	38	37		408	49	40	30		408	43	44	41		408	56	36	33		408	34	41	43		408	44	39	37							408	4	32	61		408	59	39	30
409	48	44	47		409	53	38	36		409	50	40	29		409	44	44	40		409	56	36	33		409	34	42	43		409	45	39	37							409	4	32	61		409	58	39	31
410	48	44	47		410	52	39	35		410	50	40	29		410	45	44	39		410	57	36	32		410	34	42	42		410	44	40	37							410	4	32	61		410	57	40	31
411	47	44	48		411	52	40	34		411	50	40	29		411	46	43	39		411	57	37	31		411	34	41	43		411	45	40	37							411	4	33	61		411	57	40	31
412	48	43	49		412	53	40	33		412	51	39	29		412	47	43	38		412	58	38	31		412	33	41	42		412	45	41	36							412	4	32	62		412	57	39	31
413	48	43	49		413	54	40	32		413	51	39	29		413	47	43	38		413	59	38	31		413	33	41	42		413	45	41	36							413	4	31	63		413	57	38	32
414	48	43	49		414	55	39	31		414	50	39	29		414	47	44	37		414	59	38	31		414	33	41	42		414	45	42	35							414	3	31	64		414	57	37	33
415	48	44	48		415	55	38	31		415	50	39	29		415	46	44	38		415	59	38	31		415	32	41	41		415	46	42	35							415	3	30	64		415	57	36	34
416	48	44	48		416	56	38	31		416	50	39	30		416	47	45	37		416	58	37	31		416	31	42	42		416	45	42	36							416	3	30	64		416	57	35	34
417	47	44	49		417	56	38	31		417	49	39	30		417	46	46	36		417	58	37	30		417	32	42	41		417	45	41	35							417	4	30	63		417	58	34	34
418	47	44	48		418	56	38	31		418	49	39	30		418	46	47	35		418	59	37	30		418	32	42	40		418	44	42	35							418	4	30	62		418	58	34	34
419	46	44	49		419	56	39	30		419	49	39	31		419	46	47	35		419	59	36	30		419	32	43	40		419	44	42	36							419	4	29	62		419	58	33	34
420	45	45	50		420	57	40	29		420	49	39	31		420	45	47	34		420	58	37	31		420	32	43	41		420	43	42	37							420	5	29	61		420	58	32	34
421	46	45	49		421	56	41	29		421	49	38	31		421	44	47	33		421	59	38	32		421	33	43	41		421	43	43	38							421	6	29	60		421	57	33	34
422	46	46	50		422	56	42	29		422	50	37	30		422	44	47	33		422	60	38	31		422	32	44	42		422	43	42	38							422	7	28	60		422	56	34	33
423	45	46	50		423	57	42	28		423	50	37	29		423	43	47	34		423	60	38	30		423	32	43	43		423	43	42	38							423	7	29	59		423	56	33	33
424	45	46	50		424	58	41	28		424	51	37	29		424	44	47	33		424	59	37	31		424	32	43	43		424	43	43	38							424	7	28	58		424	56	33	33
425	44	46	50		425	58	40	28		425	50	37	29		425	45	47	33		425	60	37	31		425	31	44	43		425	42	44	39							425	6	28	57		425	56	32	33
426	45	46	50		426	59	40	28		426	50	37	29		426	44	46	34		426	60	37	31		426	30	44	42		426	43	44	39							426	6	27	56		426	57	31	33
427	46	47	50		427	59	39	29		427	50	37	29		427	45	45	35		427	59	38	31		427	29	45	41		427	42	45	39							427	6	26	56		427	58	31	34
428	47	47	49		428	59	39	29		428	49	38	29		428	46	45	35		428	59	39	31		428	29	45	41		428	41	46	38							428	6	25	56		428	58	31	33
429	48	47	50		429	60	38	30		429	50	37	29		429	46	45	35		429	58	40	31		429	29	46	40		429	40	47	39							429	6	25	55		429	57	32	33
430	49	46	51		430	61	37	30		430	51	36	29		430	46	44	36		430	58	40	31		430	29	47	39		430	40	47	39												430	57	32	34
431	50	47	50		431	60	37	30		431	51	37	28		431	46	44	36		431	58	40	31		431	28	46	39		431	40	48	38												431	57	33	34
432	49	46	51		432	61	36	31		432	50	37	28		432	47	43	36		432	57	40	32		432	28	46	40		432	39	48	38												432	56	34	34
433	49	46	51		433	61	36	31		433	51	37	27		433	46	42	36		433	56	41	32		433	27	45	41		433	40	49	38												433	55	35	34
434	50	47	51		434	61	35	32		434	52	37	27		434	45	41	36		434	57	40	31		434	26	46	40		434	41	49	37												434	54	35	35
435	50	47	52		435	61	34	31		435	52	37	27		435	45	42	37		435	58	40	31		435	25	47	40		435	40	49	38												435	53	35	34
436	51	46	51		436	61	34	32		436	52	37	27		436	44	43	37		436	57	40	32		436	25	47	40		436	41	49	37												436	53	35	34
437	52	46	50		437	61	35	33		437	52	37	27		437	44	43	36		437	57	39	33		437	25	47	40		437	42	48	37												437	52	36	34
438	53	46	49		438	62	36	32		438	52	38	27		438	43	44	36		438	57	39	32		438	25	47	40		438	43	48	36												438	52	36	33
439	54	45	49		439	62	36	31		439	51	37	28		439	44	43	35		439	58	38	33		439	24	48	40		439	43	49	36												439	53	36	33
440	54	45	49		440	62	35	32		440	51	37	29		440	44	44	34		440	58	37	33		440	24	47	41		440	44	49	36												440	54	36	32
441	54	45	48		441	62	35	32		441	51	38	29		441	44	44	34		441	59	37	33		441	24	46	41		441	43	49	37												441	53	36	33
442	55	46	47		442	62	34	32		442	52	38	28		442	44	43	34		442	60	36	33		442	24	46	41		442	43	49	37												442	53	37	32
443	55	46	46		443	62	34	32		443	52	38	28		443	44	44	34		443	61	35	33		443	23	47	41		443	43	49	37												443	52	38	32
444	55	46	46		444	61	35	33		444	52	38	28		444	44	44	35		444	61	36	33		444	22	48	41		444	43	50	38												444	51	39	32
445	54	46	46		445	61	36	32		445	53	37	28		445	43	44	35		445	62	35	34		445	22	49	41		445	43	50	38												445	50	40	32
446	53	47	45		446	61	36	31		446	53	37	28		446	43	45	36		446	62	35	34		446	22	49	40		446	44	50	37												446	50	41	32
447	52	46	44		447	62	35	31		447	52	37	28		447	42	45	36		447	63	36	33		447	23	48	40		447	45	49	38												447	50	41	32
448	51	45	44		448	61	35	32		448	52	36	28		448	42	44	37		448	64	35	33		448	22	47	41		448	46	49	38												448	50	42	32
449	51	46	44		449	61	34	33		449	53	36	28		449	42	44	37		449	64	35	32		449	22	47	40		449	46	50	39												449	50	42	33
450	51	45	43		450	62	34	33		450	53	36	28		450	41	45	37		450	63	34	31		450	22	48	39		450	47	49	40												450	50	42	32
451	52	45	42		451	61	33	34		451	52	37	28		451	40	45	38		451	62	35	31		451	22	48	39		451	48	49	39												451	50	41	33
452	52	44	43		452	61	32	35		452	51	38	28		452	39	46	38		452	62	35	31		452	22	48	39		452	47	48	39												452	51	40	33
453	51	44	44		453	60	33	35		453	50	37	28		453	38	47	39		453	63	35	30		453	22	49	39		453	47	48	40												453	52	39	33
454	51	44	44		454	59	33	36		454	50	36	28		454	37	47	39		454	64	34	29		454	22	50	38		454	48	48	40												454	51	40	33
455	51	45	43		455	60	33	36		455	50	35	28		455	36	48	39		455	63	35	28		455	22	50	38		455	48	49	39												455	50	41	33
456	51	45	43		456	61	33	37		456	49	35	28		456	37	47	40		456	63	35	28		456	22	49	39		456	48	49	39												456	51	41	32
457	51	46	42		457	60	32	38		457	48	35	28		457	36	48	40		457	63	34	28		457	22	50	38		457	48	49	39												457	51	40	33
458	52	46	41		458	59	32	38		458	47	34	28		458	36	49	39		458	63	34	27		458	22	50	38		458	48	48	39												458	51	39	34
459	51	47	41		459	58	31	39		459	47	33	28		459	36	49	39		459	63	34	27		459	22	50	39		459	49	48	38												459	52	39	33
460	52	47	41		460	58	31	39		460	46	33	28		460	37	49	39		460	62	34	28		460	22	50	39		460	49	49	39												460	52	39	32
461	51	46	41		461	59	31	40		461	45	33	27		461	36	49	40		461	62	34	28		461	22	50	39		461	50	49	38												461	51	39	33
462	51	47	41		462	59	32	39		462	45	33	26		462	35	48	41		462	62	34	28		462	21	51	40		462	50	50	37												462	51	39	32
463	50	47	40		463	59	33	39		463	45	32	26		463	35	48	41		463	62	35	27		463	21	50	40		463	50	50	37												463	51	40	33
464	50	46	39		464	59	33	39		464	45	32	26		464	35	48	40		464	62	35	27		464	21	49	40		464	50	51	37												464	50	41	32
465	49	46	38		465	60	32	39		465	45	31	26		465	34	48	41		465	62	34	27		465	20	48	40		465	50	52	36												465	50	42	32
466	50	46	38		466	60	32	39		466	44	30	26		466	34	47	42		466	61	33	27		466	20	49	39		466	50	52	36												466	49	43	32
467	49	46	38		467	60	31	40		467	44	30	25		467	33	47	42		467	60	33	27		467	20	49	38		467	49	51	37												467	48	44	32
468	49	46	38		468	60	32	40		468	43	30	24		468	32	48	42		468	61	32	27		468	20	49	38		468	49	52	37												468	49	44	31
469	50	45	37		469	59	33	39		469	42	30	24		469	31	49	43		469	60	32	28		469	19	49	38		469	48	53	37												469	49	44	30
470	50	45	37		470	58	34	39		470	42	29	23		470	31	49	43		470	60	32	28		470	19	48	38		470	47	54	37												470	49	44	29
471	51	44	38		471	58	35	38		471	42	28	23		471	31	50	42		471	61	31	28		471	18	49	39		471	46	54	38												471	50	45	29
472	52	43	38		472	59	35	38		472	42	28	22		472	31	50	41		472	60	31	29		472	18	49	39		472	45	54	38												472	50	44	29
473	53	43	38		473	60	35	39		473	42	28	22		473	31	51	41		473	60	31	29		473	18	49	38		473	46	54	38												473	51	44	28
474	53	43	39		474	60	36	38		474	42	28	22		474	31	51	41		474	59	31	30		474	18	50	37		474	46	54	39												474	51	44	28
475	54	43	39		475	60	35	38		475	42	28	21		475	30	50	41		475	60	30	30		475	17	50	36		475	47	53	39												475	52	44	28
476	54	44	38		476	60	36	38		476	42	28	21		476	29	49	42		476	60	30	30		476	16	51	36		476	47	53	39												476	52	44	27
477	53	45	38		477	59	37	38		477	41	27	21		477	29	48	43		477	60	30	30		477	16	51	36		477	47	52	39												477	52	44	27
478	54	44	38		478	59	37	38		478	41	26	21		478	29	48	43		478	60	29	30		478	15	51	37		478	47	51	39												478	51	45	27
479	54	44	37		479	60	37	37		479	40	25	20		479	29	48	44		479	61	28	30		479	14	50	37		479	47	51	39												479	50	45	27
480	53	45	37		480	59	37	37		480	40	25	20		480	29	49	44		480	60	29	30		480	13	50	38		480	47	52	38												480	50	46	27
481	53	46	37		481	59	37	37		481	40	25	20		481	28	49	44		481	59	29	30		481	13	51	37		481	47	52	37												481	50	46	27
482	52	47	38		482	58	38	38		482	40	25	20		482	28	48	44		482	58	29	30		482	13	51	36		482	47	52	36												482	49	46	27
483	52	46	37		483	58	38	38		483	39	25	20		483	27	49	44		483	58	30	29		483	12	51	36		483	47	51	37												483	49	46	27
484	52	45	37		484	58	38	37		484	39	25	19		484	27	49	43		484	58	30	29		484	12	51	35		484	48	50	36												484	49	46	26
485	52	44	37		485	57	39	38		485	38	25	18		485	26	49	43		485	58	29	28		485	12	50	35		485	49	50	36												485	49	46	26
486	53	43	37		486	57	39	38		486	38	24	18		486	26	48	43		486	58	29	28		486	12	50	36		486	49	51	36												486	49	47	27
487	54	42	36		487	57	39	38		487	37	23	18		487	26	48	42		487	58	30	28		487	12	51	36		487	49	51	36												487	49	48	26
488	53	42	36		488	58	40	37		488	36	22	17		488	27	48	41		488	58	30	28		488	12	51	36		488	50	51	35												488	49	49	26
489	53	42	36		489	58	41	37		489	35	22	17		489	27	47	41		489	58	30	28		489	11	52	36		489	49	51	35												489	49	48	26
490	52	42	35		490	57	41	38		490	34	21	16		490	27	48	40		490	58	30	28		490	11	52	36		490	50	51	35												490	49	47	27
491	53	41	34		491	56	41	38		491	33	20	16		491	26	48	40		491	57	30	29		491	10	53	35		491	50	51	35												491	49	47	28
492	53	40	35		492	56	40	39		492	33	20	16		492	25	49	39		492	57	29	29		492	10	53	35		492	51	50	35												492	48	47	29
493	53	39	36		493	57	40	39		493	33	20	15		493	24	50	39		493	57	29	29		493	10	54	34		493	51	50	34												493	47	47	29
494	52	38	35		494	58	40	38		494	33	20	14		494	24	49	40		494	57	29	28		494	9	55	34		494	52	50	33												494	47	47	29
495	52	39	36		495	58	39	39		495	32	20	13		495	24	50	39		495	57	29	28		495	9	54	35		495	53	50	34												495	47	47	29
496	52	38	37		496	59	39	39		496	31	20	13		496	24	50	39		496	56	30	28		496	9	53	36		496	54	50	35												496	48	47	28
497	52	38	38		497	58	39	39		497	30	19	13		497	24	50	39		497	57	29	28		497	9	53	36		497	54	50	36												497	47	46	28
498	51	37	38		498	58	38	40		498	29	18	13		498	23	50	40		498	56	29	27		498	9	52	37		498	55	49	36												498	46	46	28
499	50	37	38		499	58	38	40		499	29	18	12		499	24	49	39		499	57	28	28		499	9	52	37		499	56	48	36												499	47	45	28
500	50	37	38		500	58	37	41		500	29	17	12		500	24	48	40		500	58	28	27		500	9	53	36		500	57	48	36												500	47	45	27
501	49	38	38		501	58	38	40		501	29	17	11		501	23	47	40		501	59	27	27		501	9	54	35		501	57	47	36												501	47	44	27
502	49	39	37		502	57	39	40		502	29	16	11		502	23	48	39		502	59	27	27		502	8	55	35		502	58	48	35												502	48	44	27
503	49	40	36		503	56	39	40		503	28	16	11		503	22	49	39		503	58	27	27		503	8	55	36		503	58	49	35												503	48	43	26
504	48	41	36		504	56	38	40		504	28	16	10		504	21	49	39		504	58	27	27		504	8	55	36		504	58	49	35												504	48	43	25
505	47	42	36		505	55	39	40		505	27	16	10		505	21	48	40		505	57	28	27		505	7	55	37		505	59	48	36												505	48	43	25
506	47	43	36		506	54	39	40		506	26	15	10		506	22	49	39		506	57	27	27		506	7	54	38		506	60	47	35												506	48	43	25
507	47	43	37		507	55	39	40		507	25	15	10		507	22	49	38		507	56	28	27		507	7	55	37		507	60	47	36												507	48	44	25
508	47	44	37		508	55	40	41							508	22	48	39		508	55	29	27		508	7	55	37		508	60	47	35												508	47	45	25
509	47	44	36		509	55	40	41							509	21	47	39		509	55	30	27		509	7	55	36		509	59	46	36												509	48	45	24
510	48	43	36		510	56	40	42							510	21	46	39		510	55	31	27		510	7	56	37		510	60	45	36												510	49	44	24
511	49	43	35		511	57	39	42							511	21	46	38		511	55	31	27		511	7	57	36		511	60	44	36												511	49	45	23
512	49	43	34		512	57	39	42							512	20	47	39		512	54	31	26		512	7	57	36		512	61	43	36												512	48	46	23
513	50	44	33		513	57	40	43							513	20	47	39		513	53	31	26		513	6	57	37		513	60	44	36												513	48	47	22
514	51	43	32		514	57	40	43							514	20	47	39		514	52	31	27		514	6	58	37		514	60	43	37												514	49	48	21
515	51	42	33		515	57	41	43							515	20	47	39		515	52	31	28		515	6	59	38		515	60	44	37												515	48	48	20
516	51	42	33		516	57	41	43							516	19	46	39		516	52	31	28		516	7	59	38		516	60	44	37												516	47	49	20
517	52	42	32		517	57	41	43							517	20	46	39		517	52	32	29		517	6	59	39		517	60	44	37												517	47	50	20
518	52	43	33		518	56	42	43							518	20	46	39		518	52	31	29		518	6	59	39		518	61	43	38												518	47	50	20
519	53	44	33		519	57	41	44							519	20	47	39		519	53	31	29		519	6	59	39		519	60	44	37												519	47	50	20
520	53	43	33		520	56	41	44							520	20	47	39		520	54	31	28		520	6	60	38		520	60	44	37												520	46	51	20
521	52	44	33		521	56	40	45							521	21	48	40		521	53	31	27		521	5	60	38		521	60	44	37												521	46	51	20
522	51	44	32		522	55	39	46							522	20	48	41		522	53	31	27		522	5	60	37		522	61	45	36												522	47	50	20
523	51	45	31		523	55	39	46							523	20	48	41		523	52	32	28		523	6	60	36		523	61	45	37												523	46	50	20
524	52	45	30		524	55	39	47							524	19	49	41		524	53	32	27		524	7	61	35		524	61	45	37												524	46	49	21
525	52	45	31		525	56	39	47							525	18	50	41		525	53	32	26		525	7	60	35		525	62	44	36												525	45	50	21
526	51	45	31		526	56	39	46							526	19	50	40		526	54	31	26		526	7	59	35		526	61	43	37												526	44	51	21
527	50	44	31		527	55	40	45							527	18	50	39		527	55	30	26		527	7	58	35		527	61	43	37												527	44	50	21
528	49	45	31		528	56	39	45							528	17	51	39		528	54	29	27		528	7	57	35		528	62	42	37												528	44	50	22
529	49	45	31		529	55	40	44							529	17	50	39		529	54	29	28		529	7	56	35		529	63	41	36												529	44	50	22
530	48	45	31		530	54	40	45							530	18	50	39		530	54	29	28		530	7	55	35		530	62	41	37												530	45	50	21
531	48	44	31		531	55	39	45							531	18	50	39		531	55	29	27		531	7	55	35		531	63	40	37												531	45	50	21
532	48	44	31		532	55	39	45							532	18	50	39		532	55	30	27		532	7	54	34		532	64	41	37												532	45	49	21
533	49	44	30		533	55	39	45							533	18	50	40		533	55	30	27		533	7	54	33		533	64	41	38												533	45	48	22
534	48	44	30		534	56	40	44							534	18	50	41		534	54	31	28							534	64	40	39												534	45	49	22
535	49	44	29		535	56	41	44							535	18	49	41		535	53	32	27							535	65	40	39												535	45	48	23
536	49	44	29		536	56	41	43							536	19	49	41		536	53	33	26							536	65	41	39												536	45	48	23
537	49	43	29		537	56	40	42							537	19	50	41		537	54	33	25							537	65	41	39												537	45	48	23
538	48	43	30		538	55	39	42							538	20	49	41		538	54	34	25							538	64	41	39												538	46	49	23
539	47	43	31		539	55	39	42							539	19	50	42		539	54	35	24							539	64	40	39												539	45	50	23
540	47	42	31		540	55	39	41							540	19	49	43		540	53	36	24							540	64	40	39												540	44	51	23
541	47	43	31		541	55	38	41							541	18	50	44		541	52	37	24							541	64	41	38												541	45	51	22
542	47	42	31		542	55	39	41							542	18	50	45		542	52	37	24							542	63	41	39												542	45	50	22
543	48	41	31		543	56	40	41							543	17	50	46		543	51	38	25							543	62	42	39												543	46	49	22
544	48	42	31		544	57	40	41							544	17	50	45		544	50	38	26							544	62	42	38												544	46	49	23
545	48	43	31		545	57	39	41							545	18	50	44		545	49	39	25							545	62	42	38												545	47	48	23
546	49	43	31		546	57	38	42							546	19	49	44		546	49	39	25							546	61	43	38												546	47	47	24
547	49	43	32		547	56	39	43							547	20	50	45		547	49	38	26							547	60	43	38												547	47	47	24
548	50	44	31		548	57	40	42							548	20	50	45		548	49	38	26							548	60	44	37												548	46	46	25
549	49	44	32		549	57	41	41							549	21	50	44		549	48	38	27							549	60	43	36												549	46	46	25
550	48	45	32		550	57	40	42							550	21	50	45		550	49	38	28							550	60	43	36												550	46	46	26
551	47	45	33		551	58	40	41							551	22	50	45		551	50	37	28							551	60	43	36												551	46	46	26
552	48	46	33		552	59	41	41							552	23	49	45		552	50	37	28							552	61	43	35												552	46	46	27
553	49	46	33		553	60	40	41							553	24	48	44		553	49	38	28							553	60	44	34												553	46	46	27
554	49	47	34		554	60	40	41							554	24	47	45		554	49	38	28							554	59	44	34												554	47	45	28
555	49	46	35		555	59	40	42							555	25	46	46		555	49	37	29							555	60	43	35												555	48	44	28
556	49	45	36		556	58	39	42							556	25	46	45		556	48	37	30							556	60	43	35												556	48	44	28
557	50	44	37		557	59	39	41							557	25	46	46		557	48	37	29							557	60	43	35												557	49	44	27
558	49	44	38		558	59	39	42							558	25	46	46		558	49	37	29							558	61	43	34												558	50	44	26
559	50	43	38		559	59	40	41							559	25	45	47		559	50	36	29							559	60	43	35												559	49	43	26
560	50	42	39		560	58	41	42							560	24	46	46		560	51	36	28							560	59	42	34												560	49	42	26
561	51	42	38		561	57	42	42							561	24	46	46		561	50	37	29							561	58	41	34												561	49	42	25
562	51	41	37		562	56	42	42							562	25	46	45		562	50	37	29							562	58	40	34												562	50	41	25
563	52	41	37		563	55	42	42							563	25	46	45		563	51	36	29							563	58	40	35												563	49	40	25
564	51	41	38		564	55	42	43							564	25	45	45		564	50	36	30							564	59	39	35												564	49	39	26
565	51	40	39		565	54	43	43							565	26	45	44		565	51	36	30							565	58	38	35												565	48	38	27
566	50	40	39		566	54	44	43							566	26	45	44		566	51	37	30							566	58	38	35												566	49	37	28
567	51	39	40		567	54	45	42							567	26	44	43		567	51	36	30							567	59	38	34												567	49	37	28
568	52	38	40		568	53	45	43							568	26	43	43		568	50	37	30							568	58	38	33												568	48	37	28
569	52	38	40		569	53	44	44							569	26	43	43		569	51	37	29							569	58	38	32												569	48	38	29
570	52	38	40		570	54	43	44							570	27	42	43		570	52	36	29							570	58	38	32												570	47	39	29
571	52	38	39		571	54	43	45							571	27	41	44		571	52	36	29							571	58	39	31												571	47	38	28
572	51	39	39		572	53	44	46							572	28	40	45		572	52	36	28							572	58	40	30												572	48	39	28
573	51	38	39		573	53	44	45							573	29	39	44		573	51	37	28							573	57	39	29												573	48	39	28
574	52	38	38		574	53	44	45							574	29	39	45		574	51	38	27							574	57	38	29												574	48	40	28
575	52	39	37		575	52	45	44							575	29	39	44		575	51	38	27							575	56	38	30												575	48	40	28
576	52	39	37		576	53	44	43							576	29	40	43		576	50	39	27							576	56	37	31												576	48	40	28
577	53	38	37		577	53	44	42							577	29	40	43		577	50	39	27							577	55	37	32												577	47	41	28
578	52	38	38		578	54	44	42							578	29	39	43		578	50	40	26							578	54	38	32												578	47	40	29
579	52	39	38		579	53	44	42							579	29	39	42		579	50	40	25							579	54	38	32												579	47	40	30
580	53	39	39		580	53	45	41							580	30	39	42		580	50	40	26							580	55	37	32												580	46	40	30
581	53	39	39		581	53	45	41							581	31	39	42		581	50	41	26							581	55	37	32												581	46	40	30
582	53	39	38		582	54	45	40							582	32	39	43		582	51	41	26							582	55	37	32												582	46	41	30
583	53	40	39		583	53	46	40							583	32	39	43		583	52	40	27							583	56	37	31												583	47	41	30
584	52	41	39		584	53	46	41							584	33	40	43		584	52	41	27							584	56	37	31												584	48	42	30
585	51	42	39		585	54	45	41							585	33	39	42		585	51	42	27							585	55	37	31												585	48	41	31
586	51	42	39		586	54	46	41							586	32	39	43		586	50	43	27							586	55	36	31												586	48	40	31
587	50	43	39		587	54	46	40							587	32	39	43		587	49	43	27							587	55	35	31												587	48	40	31
588	51	43	38		588	53	46	40							588	31	39	44		588	49	43	28							588	54	36	31												588	47	39	32
589	51	43	38		589	54	45	39							589	31	39	44		589	49	44	28							589	54	36	31												589	47	39	32
590	52	43	38		590	54	46	39							590	32	38	45		590	49	45	28							590	53	35	32												590	48	39	32
591	52	44	38		591	55	46	38							591	33	38	46		591	50	45	27							591	53	36	32												591	48	39	31
592	53	44	37		592	55	47	37							592	34	37	46		592	50	45	27							592	52	37	32												592	48	39	30
593	53	44	37		593	54	46	38							593	35	36	47		593	51	44	27							593	51	38	32												593	49	39	31
594	53	44	38		594	53	47	38							594	35	36	47		594	52	44	27							594	50	38	33												594	50	39	31
595	53	43	37		595	53	47	38							595	35	35	47		595	52	44	28							595	49	37	32												595	50	39	31
596	54	43	37		596	52	46	39							596	35	35	46		596	52	44	29							596	48	36	31												596	50	40	31
597	54	44	36		597	53	46	39							597	35	34	47		597	51	44	30							597	48	36	30												597	51	41	32
598	55	45	37		598	53	46	38							598	35	34	46		598	51	44	31							598	48	36	30												598	52	41	32
599	56	44	38		599	53	46	38							599	35	34	46		599	50	45	30							599	47	37	29												599	51	41	33
600	55	44	39		600	53	47	37							600	36	34	45		600	49	46	30							600	46	37	30												600	50	41	34
601	56	43	39		601	53	46	38							601	37	35	46		601	48	46	31							601	45	38	30												601	50	41	34
602	57	42	39		602	53	46	38							602	38	34	47		602	48	46	31							602	45	38	31												602	49	40	35
603	57	41	40		603	53	47	39							603	39	33	48		603	49	47	31							603	44	37	32												603	49	41	35
604	58	41	41		604	53	47	40							604	40	34	48		604	48	48	32							604	43	37	32												604	48	41	35
605	59	40	42		605	53	46	41							605	40	34	48		605	49	47	32							605	42	37	31												605	47	42	35
606	59	39	42		606	53	46	41							606	39	34	48		606	48	47	32							606	42	37	31												606	47	42	35
607	59	39	42		607	52	47	41							607	39	34	49		607	49	46	32							607	43	36	30												607	46	41	36
608	60	39	41		608	52	47	41							608	39	34	49		608	49	45	33							608	42	36	31												608	46	40	37
609	60	40	41		609	51	47	42							609	39	35	49		609	49	44	33							609	42	37	30												609	46	40	37
610	60	40	42		610	50	47	41							610	38	35	50		610	48	44	33							610	41	37	31												610	45	41	37
611	60	40	42		611	50	47	41							611	37	35	51		611	49	43	33							611	41	37	31												611	44	40	38
612	60	40	42		612	49	47	42							612	37	34	51		612	49	43	33							612	40	37	31												612	44	40	38
613	59	40	43		613	48	46	42							613	37	34	52		613	50	43	32							613	41	36	31												613	45	39	38
614	58	41	44		614	48	46	43							614	38	33	52		614	51	44	31							614	41	36	31												614	44	38	39
615	59	41	43		615	48	45	43							615	39	33	51		615	52	44	30							615	40	36	31												615	45	38	39
616	59	41	42		616	47	46	43							616	39	33	51		616	53	44	29							616	40	37	30												616	45	37	40
617	58	41	42		617	47	47	43							617	38	32	52		617	53	43	28							617	40	37	31												617	44	36	41
618	58	41	42		618	48	47	44							618	38	31	53		618	52	44	28							618	40	37	30												618	44	36	42
619	57	41	41		619	48	48	43							619	38	30	53		619	51	45	28							619	41	36	30												619	44	36	42
620	57	42	41		620	48	48	43							620	38	29	54		620	51	44	28							620	41	37	29												620	45	35	43
621	58	41	41		621	48	48	43							621	38	28	53		621	52	43	28							621	41	37	29												621	46	34	43
622	59	41	41		622	48	49	42							622	38	29	52		622	51	44	28							622	40	37	30												622	45	34	44
623	60	40	42		623	47	48	43							623	38	30	51		623	52	43	27							623	39	38	29												623	46	34	44
624	60	40	43		624	47	48	42							624	38	29	52		624	51	44	27							624	38	38	29												624	47	34	43
625	60	41	43		625	46	49	41							625	39	28	51		625	51	44	27							625	38	38	29												625	47	34	44
626	61	42	43		626	45	50	42							626	39	28	51		626	51	44	27							626	39	38	28												626	47	34	44
627	62	42	42		627	45	49	43							627	39	28	51		627	51	44	27							627	39	37	29												627	46	34	44
628	62	42	43		628	44	49	44							628	39	27	52		628	52	45	26							628	38	37	30												628	46	34	43
629	62	42	42		629	44	49	44							629	40	27	52		629	52	45	25							629	38	37	30												629	47	33	43
630	62	42	41		630	45	49	43							630	39	27	52		630	51	46	25							630	38	38	29												630	46	33	44
631	61	43	41		631	45	49	44							631	39	27	52		631	51	47	25							631	38	38	29												631	46	32	44
632	61	43	41		632	44	50	44							632	39	27	52		632	52	46	24							632	37	37	30												632	46	32	45
633	60	44	41		633	43	51	44							633	39	27	52		633	52	46	24							633	37	37	29												633	47	32	44
634	61	44	41		634	42	51	44							634	39	27	52		634	53	46	23							634	36	38	28												634	48	31	44
635	60	44	42		635	41	50	45							635	39	27	51		635	54	46	23							635	36	38	28												635	48	31	44
636	59	45	42		636	40	51	45							636	38	26	52		636	54	45	23							636	35	37	28												636	47	31	44
637	58	45	43		637	40	51	45							637	38	25	53		637	54	45	23							637	35	37	28												637	48	30	44
638	58	45	43		638	40	51	45							638	37	25	54		638	54	44	23							638	35	37	29												638	47	30	44
639	59	45	43		639	40	51	45							639	37	24	53		639	54	44	23							639	35	37	29												639	48	29	44
640	58	45	43		640	39	52	45							640	37	24	52		640	54	43	23							640	34	38	29												640	49	29	44
641	59	44	43		641	39	52	45							641	38	23	51		641	54	42	24							641	34	37	29												641	48	29	45
642	59	44	43		642	38	51	45							642	38	23	51		642	53	43	24							642	34	37	29												642	47	30	45
643	58	44	43		643	38	51	44							643	39	22	50		643	53	42	24							643	34	36	29												643	47	30	45
644	58	43	43		644	37	50	44							644	39	21	51		644	53	41	24							644	35	35	30												644	47	30	45
645	58	42	42		645	36	51	44							645	39	21	51		645	53	41	24							645	36	34	30												645	47	30	45
646	57	41	42		646	37	51	43							646	38	21	50		646	53	41	24							646	36	34	30												646	47	30	44
647	57	41	41		647	37	51	42							647	38	20	49		647	52	41	24							647	37	35	30												647	47	30	45
648	57	40	41		648	36	50	43							648	38	20	48		648	51	41	25							648	37	34	30												648	47	30	44
649	57	39	40		649	36	49	44							649	37	20	48		649	52	41	24							649	37	34	30												649	47	30	44
650	57	38	40		650	36	49	43							650	37	19	48		650	51	42	23							650	36	34	29												650	47	29	44
651	57	37	39		651	35	49	44							651	36	18	48		651	50	43	23							651	35	35	29												651	47	29	44
652	56	36	38		652	34	48	44							652	35	18	49		652	50	43	24							652	34	36	29												652	47	30	43
653	55	36	37		653	33	49	44							653	34	18	49		653	51	42	25							653	35	35	29												653	47	30	43
654	54	35	36		654	33	49	44							654	34	18	48		654	51	42	25							654	35	35	28												654	46	30	43
					655	33	49	44							655	33	18	48		655	52	42	24							655	35	35	27												655	45	30	44
					656	33	50	43							656	32	18	49		656	53	42	23							656	35	35	27												656	45	31	44
					657	33	51	44							657	33	17	48		657	52	43	23							657	36	35	26												657	44	32	44
					658	33	52	44							658	33	16	49		658	52	43	23							658	36	35	27												658	44	32	45
					659	33	52	44							659	33	16	49		659	51	43	23							659	36	35	26												659	45	33	45
					660	34	51	43							660	33	15	49		660	51	44	23							660	36	35	27												660	44	33	46
					661	35	50	43							661	34	15	48		661	51	44	22							661	37	35	27												661	45	32	46
					662	35	50	43							662	34	15	48		662	52	45	22							662	37	35	28												662	45	32	47
					663	36	50	44							663	35	15	47		663	52	45	22							663	37	36	27												663	45	32	47
					664	35	50	44							664	36	15	47		664	52	46	22							664	36	36	27												664	45	33	46
					665	35	50	44							665	35	15	48		665	51	46	22							665	37	36	27												665	45	33	46
					666	35	50	44							666	35	15	48		666	52	46	22							666	37	37	27												666	45	34	45
					667	36	50	44							667	35	15	48		667	52	46	23							667	36	37	28												667	46	33	45
					668	37	49	43							668	35	15	49		668	52	45	23							668	36	36	28												668	46	33	45
					669	37	50	42							669	35	14	49		669	52	45	23							669	36	36	28												669	46	33	44
					670	37	51	41							670	35	14	49		670	51	45	23							670	36	35	28												670	46	32	45
					671	38	51	40							671	36	14	48		671	51	45	23							671	36	34	28												671	46	32	45
					672	39	50	39							672	36	14	47		672	51	46	23							672	36	34	28												672	45	31	46
					673	38	50	40							673	36	14	47		673	52	46	24							673	36	34	28												673	45	31	46
					674	39	49	40							674	37	13	46		674	52	45	24							674	36	34	28												674	45	30	46
					675	40	48	40							675	38	13	47		675	52	45	24							675	37	34	27												675	44	31	45
					676	40	48	40							676	38	12	48		676	52	44	25							676	37	35	26												676	44	32	45
					677	40	48	40							677	38	12	48		677	51	45	25							677	37	35	26												677	44	32	45
					678	40	47	39							678	39	12	48		678	51	45	25							678	37	34	26												678	45	32	44
					679	40	48	40							679	40	11	49		679	51	45	25							679	37	33	27												679	46	31	43
					680	41	48	40							680	39	10	49		680	52	44	24							680	36	33	27												680	46	30	44
					681	41	47	41							681	38	10	49		681	52	44	25							681	36	33	27												681	47	29	44
					682	41	46	42							682	37	10	48		682	52	44	26							682	36	32	27												682	47	29	44
					683	41	45	43							683	37	9	49		683	51	45	26							683	35	32	27												683	47	29	43
					684	40	45	43							684	36	8	50		684	50	44	26							684	34	32	28												684	46	29	43
					685	40	45	42							685	36	8	51		685	50	43	27							685	34	32	29												685	47	30	43
					686	39	44	43							686	37	8	50		686	51	42	27							686	34	32	30												686	47	30	43
					687	39	44	43							687	37	7	50		687	52	41	27							687	35	32	30												687	47	29	44
					688	39	43	44							688	38	7	49		688	53	41	26							688	35	31	30												688	47	30	44
					689	38	43	45							689	38	7	49		689	52	41	27							689	35	30	30												689	48	30	43
					690	38	42	45							690	38	7	48		690	51	41	27							690	35	31	29												690	47	30	42
					691	38	42	45							691	38	7	47		691	50	42	27							691	34	31	29												691	48	29	42
					692	38	42	45							692	37	7	47		692	50	42	27							692	34	31	29												692	49	28	42
					693	38	43	44							693	37	7	46		693	49	43	27							693	34	30	30												693	49	29	41
					694	39	42	44							694	38	7	45		694	48	42	28							694	34	31	29												694	49	30	40
					695	40	43	43							695	38	7	46		695	48	43	28							695	34	32	29												695	49	30	40
					696	41	43	42							696	38	7	47		696	49	43	27							696	34	32	30												696	49	30	41
					697	40	43	41							697	38	7	46		697	50	43	26							697	34	32	31												697	48	29	41
					698	39	44	41							698	38	6	47		698	51	42	25							698	33	32	32												698	47	29	42
					699	39	44	41							699	37	6	47		699	52	41	25							699	33	31	32												699	48	29	42
					700	40	44	41							700	37	6	47		700	52	40	26							700	33	31	31												700	48	29	42
					701	41	45	40							701	36	5	47		701	52	40	25							701	33	30	30												701	48	30	43
					702	41	45	40							702	35	5	47		702	51	40	25							702	32	29	29												702	48	30	43
					703	41	45	39							703	34	5	47		703	50	39	25							703	32	29	29												703	49	30	43
					704	41	46	38							704	34	4	47		704	50	38	25							704	32	28	30												704	49	30	43
					705	41	47	37							705	35	4	46		705	50	38	25							705	32	29	30												705	50	29	43
					706	41	46	37							706	36	3	46		706	50	39	25							706	31	29	30												706	49	30	43
					707	41	46	37							707	37	3	46		707	50	39	26							707	30	29	30												707	49	31	42
					708	41	45	36							708	37	3	46		708	51	39	26							708	30	29	29												708	49	32	41
					709	42	46	35							709	37	2	47		709	51	40	27							709	30	29	29												709	49	33	41
					710	42	46	35							710	37	2	46		710	52	39	27							710	30	30	28												710	49	33	41
					711	41	47	35							711	38	2	45		711	52	40	27							711	29	31	28												711	50	33	41
					712	42	47	34							712	38	2	45		712	52	40	27							712	29	32	28												712	51	32	42
					713	42	48	33							713	38	2	44		713	51	40	28							713	28	33	28												713	51	32	42
					714	42	48	32							714	37	2	45		714	51	40	28							714	27	34	27												714	51	33	42
					715	43	48	32							715	37	2	45		715	50	40	28							715	27	33	27												715	50	33	43
					716	44	47	32							716	37	2	46		716	49	41	29							716	27	32	27												716	50	34	43
					717	44	46	32							717	37	3	45		717	49	41	29							717	26	32	26												717	50	35	42
					718	44	45	31							718	37	3	45		718	49	41	29							718	25	33	26												718	50	35	42
					719	43	44	31							719	37	3	45		719	49	40	29							719	24	33	26												719	50	36	42
					720	44	43	31							720	37	3	45		720	49	41	30							720	24	32	26												720	49	36	42
					721	44	44	30							721	36	3	46		721	48	41	31							721	24	32	25												721	48	36	43
					722	44	44	30							722	36	2	47		722	49	40	31							722	24	31	24												722	49	36	42
					723	44	45	29							723	36	1	47		723	49	40	31							723	24	30	24												723	48	36	42
					724	44	46	29							724	36	1	46		724	50	39	31							724	24	29	24												724	48	36	42
					725	45	45	29							725	35	1	47		725	50	40	31							725	23	29	24												725	48	36	42
					726	45	45	28							726	34	1	47		726	49	41	31							726	22	30	24												726	48	36	43
					727	46	45	27							727	34	1	47		727	49	41	31							727	22	31	23												727	48	37	43
					728	47	45	26							728	34	1	46		728	49	40	31							728	22	32	22												728	48	37	43
					729	48	44	26							729	33	1	46		729	50	39	32							729	21	33	22												729	48	38	43
					730	48	44	26												730	50	38	33							730	21	33	22												730	49	38	42
					731	48	44	25												731	49	38	33							731	20	34	22												731	50	38	42
					732	49	43	24												732	48	38	34							732	20	35	21												732	50	39	41
					733	50	42	24												733	49	37	34							733	19	35	21												733	50	39	41
					734	51	41	24												734	49	36	34							734	19	35	21												734	49	39	40
					735	52	41	23												735	49	35	34							735	18	36	20												735	49	40	39
					736	53	40	23												736	49	36	35							736	18	37	20												736	49	40	40
					737	53	40	23												737	48	37	36							737	17	38	20												737	48	40	41
					738	54	40	23												738	47	37	37							738	17	39	19												738	49	39	41
					739	54	41	23												739	47	36	37							739	16	40	19												739	49	39	41
					740	55	40	23												740	48	36	38							740	17	39	19												740	48	39	41
					741	55	41	23												741	49	36	37							741	17	39	20												741	48	40	40
					742	55	42	22												742	49	35	37							742	17	40	19												742	49	39	41
					743	54	41	22												743	50	35	36							743	17	41	19												743	48	39	42
					744	54	42	21												744	51	35	36							744	17	41	18												744	48	39	42
					745	54	42	21												745	52	34	36							745	17	41	18												745	48	40	43
					746	53	42	21												746	53	34	35							746	18	40	18												746	49	40	43
					747	54	42	21												747	54	34	34							747	18	39	17												747	48	41	42
					748	55	43	20												748	54	34	33							748	17	39	17												748	49	41	42
					749	56	44	19												749	53	34	33							749	16	39	17												749	50	41	41
					750	55	45	19												750	54	33	33							750	16	39	17												750	50	42	41
					751	55	45	18												751	55	33	33							751	16	38	17												751	51	42	41
					752	55	45	17												752	55	33	32							752	16	37	17												752	50	42	41
					753	55	45	17												753	54	34	32							753	15	37	17												753	50	42	41
					754	55	46	16												754	54	34	32							754	15	37	17												754	51	42	40
					755	55	46	16												755	54	34	33							755	14	37	17												755	52	42	39
					756	55	45	17												756	54	34	33							756	13	37	17												756	51	41	40
					757	54	44	17												757	55	33	33							757	12	37	17												757	52	40	41
					758	54	43	16												758	55	33	33							758	11	37	16												758	51	40	41
					759	54	42	17												759	56	33	33							759	11	37	16												759	50	40	42
					760	53	43	17												760	55	32	33							760	11	37	15												760	50	41	41
					761	52	44	16												761	56	31	34							761	10	37	15												761	50	41	41
					762	52	43	17												762	56	30	33							762	11	37	14												762	49	41	41
					763	51	42	17												763	56	30	33							763	10	36	14												763	49	42	40
					764	52	42	16												764	57	29	32							764	10	36	14												764	49	41	41
					765	52	41	17												765	58	29	33																						765	49	41	41
					766	52	40	17												766	58	28	33																						766	48	41	42
					767	51	39	17												767	58	28	32																						767	47	41	42
					768	50	39	18												768	58	28	32																						768	47	41	42
					769	50	38	19												769	57	28	33																						769	47	40	42
					770	50	37	19												770	57	28	34																						770	47	41	41
					771	49	37	19												771	57	28	35																						771	46	42	42
					772	48	37	19												772	58	28	36																						772	47	42	42
					773	48	38	18												773	58	27	36																						773	47	42	42
					774	47	39	18												774	59	27	36																						774	47	43	42
					775	46	39	19												775	58	28	36																						775	47	43	42
					776	45	39	20												776	59	28	36																						776	47	42	42
					777	45	38	20												777	60	27	36																						777	47	41	43
					778	44	38	20												778	60	27	36																						778	46	42	43
					779	44	37	19												779	60	27	36																						779	46	42	43
					780	43	36	20												780	60	28	36																						780	47	42	42
					781	43	36	19												781	61	27	35																						781	46	42	43
					782	42	37	18												782	61	28	34																						782	46	41	44
					783	42	37	17												783	61	27	34																						783	45	42	44
					784	42	37	16												784	61	27	34																						784	45	41	45
					785	41	37	16												785	62	27	33																						785	44	40	44
					786	41	38	15												786	61	27	34																						786	43	40	44
					787	40	38	15												787	61	27	35																						787	43	40	44
					788	40	38	14												788	61	28	35																						788	43	39	44
					789	40	38	13												789	61	28	35																						789	42	40	44
					790	40	38	12												790	62	27	35																						790	43	40	44
					791	39	38	12												791	62	26	35																						791	42	40	45
					792	39	37	12												792	62	26	35																						792	41	41	45
					793	39	36	12												793	62	26	36																						793	40	40	46
					794	38	36	12												794	62	26	36																						794	40	39	46
					795	37	35	12												795	62	25	35																						795	40	39	46
					796	36	35	12												796	62	24	35																						796	39	38	46
					797	36	35	12												797	61	25	35																						797	39	38	46
					798	36	34	12												798	61	25	35																						798	39	38	46
					799	35	34	12												799	61	26	36																						799	38	38	46
					800	34	33	12												800	61	26	36																						800	38	38	46
					801	33	32	12												801	62	26	36																						801	37	37	46
					802	33	31	12												802	62	27	36																						802	37	37	46
					803	33	30	12												803	62	28	37																						803	36	36	47
					804	33	29	12												804	62	29	36																						804	36	36	48
					805	34	28	12												805	61	29	36																						805	35	36	49
					806	35	28	12												806	62	28	35																						806	35	35	50
					807	35	27	12												807	62	28	34																						807	35	34	51
					808	34	27	12												808	61	29	33																						808	35	33	52
					809	34	26	12												809	60	28	32																						809	34	32	53
					810	35	25	12												810	59	28	32																						810	34	31	54
					811	36	24	12												811	59	27	33																						811	33	31	54
					812	35	24	12												812	60	27	33																						812	32	31	54
					813	35	23	12												813	61	27	32																						813	31	31	55
					814	34	23	12												814	61	26	32																						814	31	30	54
					815	33	23	12												815	61	26	32																						815	31	30	53
					816	32	23	12												816	62	25	31																						816	31	29	52
																				817	62	25	31																						817	31	28	52
																				818	63	24	31																						818	30	28	51
																				819	64	24	31																						819	29	27	51
																				820	64	23	30																						820	29	27	50
																				821	65	23	30																						821	29	27	49
																				822	64	23	31																						822	28	27	49
																				823	64	24	32																						823	28	27	48
																				824	64	25	32																						824	27	27	48
																				825	63	25	32																						825	27	26	47
																				826	63	25	32																						826	27	25	46
																				827	63	25	32																						827	27	24	45
																				828	62	26	33																						828	27	23	45
																				829	61	27	32																						829	26	22	45
																				830	61	28	31																						830	25	22	45
																				831	61	28	31																						831	24	22	45
																				832	62	28	30																						832	24	21	45
																				833	62	28	30																						833	23	21	45
																				834	61	28	31																						834	23	21	45
																				835	61	28	31
																				836	61	28	30
																				837	62	27	29
																				838	62	27	28
																				839	62	27	28
																				840	61	27	28
																				841	61	27	28
																				842	61	27	28
																				843	61	28	29
																				844	61	28	29
																				845	60	29	29
																				846	60	29	29
																				847	59	30	29
																				848	60	30	29
																				849	60	31	29
																				850	60	31	29
																				851	59	31	29
																				852	58	31	30
																				853	59	30	29
																				854	58	30	30
																				855	58	31	30
																				856	57	31	30
																				857	56	31	31
																				858	56	31	32
																				859	56	32	32
																				860	56	33	32
																				861	55	34	31
																				862	55	35	31
																				863	54	35	31
																				864	53	36	31
																				865	53	36	30
																				866	52	37	30
																				867	52	38	30
																				868	52	38	31
																				869	52	39	31
																				870	52	40	30
																				871	51	41	29
																				872	50	41	29
																				873	50	41	28
																				874	49	41	29
																				875	50	40	29
																				876	50	40	28
																				877	50	40	28
																				878	50	39	29
																				879	50	40	29
																				880	50	39	29
																				881	49	39	30
																				882	49	39	30
																				883	49	40	29
																				884	50	41	29
																				885	49	41	29
																				886	49	42	28
																				887	49	42	27
																				888	48	42	27
																				889	48	42	27
																				890	47	42	28
																				891	47	42	28
																				892	46	42	28
																				893	47	42	27
																				894	48	43	26
																				895	48	44	26
																				896	48	44	27
																				897	49	43	27
																				898	49	43	28
																				899	49	43	27
																				900	50	44	26
																				901	50	44	26
																				902	51	43	26
																				903	51	42	25
																				904	52	41	26
																				905	52	41	27
																				906	51	42	27
																				907	50	42	27
																				908	51	41	27
																				909	52	41	27
																				910	52	42	27
																				911	52	42	26
																				912	52	41	27
																				913	51	42	27
																				914	50	43	27
																				915	50	43	27
																				916	49	44	27
																				917	48	45	28
																				918	48	46	29
																				919	47	47	29
																				920	46	48	30
																				921	45	49	30
																				922	45	49	30
																				923	44	49	30
																				924	44	49	30
																				925	44	48	31
																				926	44	48	31
																				927	43	49	31
																				928	44	48	30
																				929	44	48	31
																				930	44	47	31
																				931	44	46	32
																				932	43	47	32
																				933	43	48	33
																				934	43	49	32
																				935	42	50	32
																				936	43	49	32
																				937	42	50	32
																				938	43	51	32
																				939	42	51	32
																				940	43	51	31
																				941	43	52	32
																				942	43	53	32
																				943	42	53	31
																				944	42	53	31
																				945	43	52	31
																				946	43	52	31
																				947	44	51	31
																				948	43	51	32
																				949	43	51	33
																				950	43	51	34
																				951	44	51	35
																				952	44	52	34
																				953	43	53	34
																				954	43	53	34
																				955	43	53	33
																				956	43	53	34
																				957	44	53	33
																				958	43	54	32
																				959	43	54	32
																				960	43	53	32
																				961	44	52	32
																				962	43	51	32
																				963	43	52	32
																				964	43	52	32
																				965	42	53	32
																				966	42	53	33
																				967	43	52	33
																				968	43	52	32
																				969	43	51	32
																				970	43	50	33
																				971	43	49	34
																				972	43	48	33
																				973	43	48	33
																				974	44	49	32
																				975	43	50	32
																				976	43	50	33
																				977	43	50	33
																				978	43	50	33
																				979	42	49	34
																				980	41	49	35
																				981	42	49	34
																				982	42	48	34
																				983	42	48	35
																				984	41	47	35
																				985	41	47	35
																				986	42	46	35
																				987	42	46	35
																				988	43	45	36
																				989	43	44	36
																				990	43	45	35
																				991	43	45	35
																				992	44	45	35
																				993	44	44	35
																				994	44	43	36
																				995	44	42	36
																				996	43	43	36
																				997	43	43	36
																				998	43	43	35
																				999	43	42	35
																				1000	42	41	36
																				1001	41	42	37
																				1002	41	42	36
																				1003	42	42	36
																				1004	41	42	35
																				1005	41	43	34
																				1006	42	42	34
																				1007	43	42	35
																				1008	42	43	36
																				1009	42	43	36
																				1010	42	43	36
																				1011	41	44	37
																				1012	40	44	37
																				1013	40	44	37
																				1014	40	43	38
																				1015	40	43	38
																				1016	41	43	38
																				1017	41	43	37
																				1018	40	42	36
																				1019	41	41	36
																				1020	42	40	35
																				1021	43	39	34
																				1022	44	39	34
																				1023	45	38	34
																				1024	44	37	35
																				1025	45	37	35
																				1026	46	36	36
																				1027	47	35	37
																				1028	47	35	38
																				1029	48	34	37
																				1030	48	34	38
																				1031	49	34	37
																				1032	50	33	37
																				1033	49	32	37
																				1034	49	31	38
																				1035	50	30	39
																				1036	50	31	39
																				1037	50	30	39
																				1038	50	29	39
																				1039	51	29	39
																				1040	50	29	39
																				1041	49	29	38
																				1042	49	29	38
																				1043	49	29	39
																				1044	48	29	38
																				1045	47	29	38
																				1046	47	29	38
																				1047	47	29	38
																				1048	48	29	38
																				1049	48	28	38
																				1050	47	28	37
																				1051	47	27	36
																				1052	47	27	37
																				1053	48	27	37
																				1054	49	27	37
																				1055	49	26	37
																				1056	50	27	36
																				1057	50	28	36
																				1058	50	28	36
																				1059	50	27	37
																				1060	50	28	37
																				1061	50	28	37
																				1062	51	28	37
																				1063	52	27	37
																				1064	52	27	37
																				1065	53	26	37
																				1066	53	26	36
																				1067	53	27	36
																				1068	54	27	37
																				1069	55	27	36
																				1070	55	28	35
																				1071	56	28	34
																				1072	57	28	34
																				1073	57	29	34
																				1074	56	28	34
																				1075	56	28	34
																				1076	56	28	33
																				1077	56	28	33
																				1078	57	29	32
																				1079	57	29	31
																				1080	58	29	30
																				1081	58	29	30
																				1082	57	30	30
																				1083	58	29	29
																				1084	59	30	29
																				1085	60	30	29
																				1086	60	31	29
																				1087	59	31	29
																				1088	59	31	28
																				1089	59	32	27
																				1090	59	31	27
																				1091	59	32	27
																				1092	59	32	27
																				1093	59	32	27
																				1094	59	32	26
																				1095	59	32	26
																				1096	59	31	26
																				1097	58	32	26
																				1098	57	33	26
																				1099	57	33	26
																				1100	57	33	26
																				1101	57	33	25
																				1102	56	34	25
																				1103	56	34	25
																				1104	56	35	25
																				1105	57	34	25
																				1106	57	34	25
																				1107	57	34	24
																				1108	58	33	23
																				1109	58	33	23
																				1110	58	33	23
																				1111	58	33	22
																				1112	58	33	21
																				1113	58	32	21
																				1114	58	32	20
																				1115	58	31	20
																				1116	57	30	20
																				1117	57	29	20
																				1118	57	29	20
																				1119	56	29	20
																				1120	55	29	20
																				1121	54	29	20
																				1122	53	29	19
																				1123	52	29	18
																				1124	52	29	17
																				1125	51	29	16
																				1126	50	29	15
																				1127	49	29	14











































































































































[truncated: 24 more columns]
